# Supplementary material for: Crystal structure and Hirshfeld surface analysis of a new benzodiazepine derivative: 4-di­chloro­methyl-2,3-di­hydro-1H-1,5-benzodiazepin-2-one
Source: Acta Crystallogr E Crystallogr Commun. 2019 Jan 1;75(Pt 1):33–7. doi: 10.1107/S205698901801681X (PMC6323885; doi:10.1107/S205698901801681X)
Supplement: Supplementary file 1 [file e-75-00033-sup1.cif]

##############################################################################
#                                                                            #
# This CIF contains the data in a paper accepted for publication in          #
# Acta Crystallographica Section E. It conforms to the requirements of       #
# Notes for Authors for Acta Crystallographica Section E, and has been       #
# peer reviewed under the auspices of the IUCr Commission on Journals.       #
#                                                                            #
# Full details of the Crystallographic Information File format               #
# are given in the paper "The Crystallographic Information File (CIF):       #
# a New Standard Archive File for Crystallography" by S. R. Hall, F. H.      #
# Allen and I. D. Brown [Acta Cryst. (1991), A47, 655-685].                  #
#                                                                            #
# The current version of the core CIF dictionary is obtainable from          #
# ftp://ftp.iucr.org/pub/cif_core.dic.                                       #
#                                                                            #
# Software is freely available for graphical display of the structure(s)     #
# in this CIF. For information consult the CIF software page                 #
# http://www.iucr.org/resources/cif/software.                                #
#                                                                            #
# This file may be used for bona fide research purposes within the           #
# scientific community so long as proper attribution is given to the journal # 
# article from which it was obtained.                                        #
#                                                                            #
##############################################################################
data_global
_audit_creation_method     'APEX3 v2017.3-0'
_journal_date_recd_electronic     2018-11-18
_journal_date_accepted     2018-11-26
_journal_name_full     'Acta Crystallographica, Section E'
_journal_year     2019
_journal_volume     75
_journal_issue      1
_journal_page_first     33
_journal_page_last     37
_journal_paper_category     GO
_journal_paper_doi     10.1107/S205698901801681X
_journal_coeditor_code     XU5953
_publ_contact_author_name     'Karim Chkirate'
_publ_contact_author_address
;
Laboratory of Heterocyclic Organic Chemistry URAC 21, Pole of Competence
Pharmacochemistry, Av Ibn Battouta, BP 1014, Faculty of Sciences, Mohammed V
University, Rabat,
Morocco
;
_publ_contact_author_email     chkirate.karim1@gmail.com
_publ_contact_author_fax     ?
_publ_contact_author_phone     ?
_publ_section_title
;
Crystal structure and Hirshfeld surface analysis of a new benzodiazepine
derivative: 4-dichloromethyl-2,3-dihydro-1<i>H</i>-1,5-benzodiazepin-2-one
;
loop_
    _publ_author_name
    _publ_author_footnote
    _publ_author_address
    'Chkirate, Karim' .
;
Laboratory of Heterocyclic Organic Chemistry URAC 21,
Pole of Competence Pharmacochemistry,
Av Ibn Battouta, BP 1014, Faculty of Sciences,
Mohammed V University, Rabat,
Morocco
;
    'Kansiz, Sevgi' .
;
Ondokuz May\?is University, Faculty of Arts and Sciences, Department of Physics,
55139, Kurupelit, Samsun,
Turkey
;
    'Karrouchi, Khalid' .
;
Physicochemical Service, Drugs Quality Control Laboratory,
Division of Drugs and Pharmacy,
Ministry of Health, 10100 Rabat,
Morocco,
;
    'Mague, Joel T.' .
;
Department of Chemistry, Tulane University, New Orleans, LA 70118,
USA
;
    'Dege, Necmi' .
;
Ondokuz May\?is University, Faculty of Arts and Sciences, Department of Physics,
55139, Kurupelit, Samsun,
Turkey
;
    'Essassi, El Mokhtar' .
;
Laboratory of Heterocyclic Organic Chemistry URAC 21,
Pole of Competence Pharmacochemistry,
Av Ibn Battouta, BP 1014, Faculty of Sciences,
Mohammed V University, Rabat,
Morocco
;
_publ_section_synopsis
;
In the title compound, the seven-membered diazepine ring adopts a boat-shaped
conformation. In the crystal, molecules are linked by pairs of N---H...O
hydrogen bonds, forming inversion dimers with an <i>R</i>^2^~2~(8) ring
motif.
;
data_I
_audit_creation_method     'SHELXL-2018/1'
_database_code_depnum_ccdc_archive     'CCDC 1881324'
_chemical_name_systematic
;
4-Dichloromethyl-2,3-dihydro-1<i>H</i>-1,5-benzodiazepin-2-one
;
_chemical_name_common     ?
_chemical_formula_moiety     'C10 H8 Cl2 N2 O'
_chemical_formula_sum     'C10 H8 Cl2 N2 O'
_chemical_formula_iupac     'C10 H8 Cl2 N2 O'
_chemical_formula_weight     243.08
_chemical_melting_point     ?
_space_group_crystal_system     monoclinic
_space_group_name_H-M_alt     'P 21/n'
_space_group_name_Hall     '-P 2yn'
loop_
    _symmetry_equiv_pos_as_xyz
    'x, y, z'
    '-x+1/2, y+1/2, -z+1/2'
    '-x, -y, -z'
    'x-1/2, -y-1/2, z-1/2'
_cell_length_a     12.1783(6)
_cell_length_b     5.7217(3)
_cell_length_c     14.8258(7)
_cell_angle_alpha     90
_cell_angle_beta     95.7400(10)
_cell_angle_gamma     90
_cell_volume     1027.89(9)
_cell_formula_units_Z     4
_cell_measurement_reflns_used     7262
_cell_measurement_theta_min     2.9957
_cell_measurement_theta_max     74.5618
_cell_measurement_temperature     150(2)
_exptl_crystal_description     block
_exptl_crystal_colour     colourless
_exptl_crystal_size_max     0.328
_exptl_crystal_size_mid     0.241
_exptl_crystal_size_min     0.142
_exptl_crystal_density_diffrn     1.571
_exptl_crystal_density_meas     ?
_exptl_crystal_density_method     'not measured'
_exptl_crystal_F_000     496
_exptl_absorpt_coefficient_mu     5.461
_exptl_absorpt_correction_type     multi-scan
_exptl_absorpt_process_details
;
(<i>SADABS</i>; Krause <i>et al.</i>, 2015)
;
_exptl_absorpt_correction_T_min     0.36
_exptl_absorpt_correction_T_max     0.51
_diffrn_ambient_temperature     150(2)
_diffrn_source     'INCOATEC I\mS micro-focus source'
_diffrn_radiation_type     CuK\a
_diffrn_radiation_wavelength     1.54178
_diffrn_radiation_monochromator     mirror
_diffrn_measurement_device_type     'Bruker D8 VENTURE PHOTON 100 CMOS'
_diffrn_measurement_method     '\w scans'
_diffrn_detector_area_resol_mean     10.4167
_diffrn_reflns_number     7403
_diffrn_reflns_av_R_equivalents     0.0275
_diffrn_reflns_av_unetI/netI     0.0246
_diffrn_reflns_theta_min     4.484
_diffrn_reflns_theta_max     74.554
_diffrn_reflns_theta_full     69.000
_diffrn_measured_fraction_theta_max     0.976
_diffrn_measured_fraction_theta_full     0.991
_diffrn_reflns_limit_h_min     -15
_diffrn_reflns_limit_h_max     15
_diffrn_reflns_limit_k_min     -6
_diffrn_reflns_limit_k_max     7
_diffrn_reflns_limit_l_min     -18
_diffrn_reflns_limit_l_max     17
_refine_special_details
;
Refinement of F^2^ against ALL reflections.  The weighted R-factor wR and
goodness of fit S are based on F^2^, conventional R-factors R are based
on F, with F set to zero for negative F^2^. The threshold expression of
F^2^ > 2sigma(F^2^) is used only for calculating R-factors(gt) etc. and is
not relevant to the choice of reflections for refinement.  R-factors based
on F^2^ are statistically about twice as large as those based on F, and R-
factors based on ALL data will be even larger.
;
_reflns_number_total     2051
_reflns_number_gt     2020
_reflns_threshold_expression     'I > 2\s(I)'
_refine_ls_structure_factor_coef     Fsqd
_refine_ls_matrix_type     full
_refine_ls_R_factor_all     0.0285
_refine_ls_R_factor_gt     0.0282
_refine_ls_wR_factor_gt     0.0735
_refine_ls_wR_factor_ref     0.0737
_refine_ls_goodness_of_fit_ref     1.045
_refine_ls_restrained_S_all     1.045
_refine_ls_number_reflns     2051
_refine_ls_number_parameters     169
_refine_ls_number_restraints     0
_refine_ls_hydrogen_treatment     refall
_refine_ls_weighting_scheme     calc
_refine_ls_weighting_details
              'w=1/[\s^2^(Fo^2^)+(0.0392P)^2^+0.5990P] where P=(Fo^2^+2Fc^2^)/3'
_atom_sites_solution_hydrogens     difmap
_atom_sites_solution_primary     direct
_atom_sites_solution_secondary     difmap
_refine_ls_shift/su_max     0.001
_refine_ls_shift/su_mean     0.000
_refine_diff_density_max     0.323
_refine_diff_density_min     -0.307
_refine_ls_extinction_method
;
<i>SHELXL2018</i> (Sheldrick, 2015<i>b</i>)
;
_refine_ls_extinction_coef     0.0137(7)
_refine_ls_extinction_expression
                                  'Fc^*^=kFc[1+0.001xFc^2^\l^3^/sin(2\q)]^-1/4^'
loop_
    _atom_type_symbol
    _atom_type_description
    _atom_type_scat_dispersion_real
    _atom_type_scat_dispersion_imag
    _atom_type_scat_source
    'C' 'C' 0.0181 0.0091
                         'International Tables Vol C Tables 4.2.6.8 and 6.1.1.4'
    'H' 'H' 0.0000 0.0000
                         'International Tables Vol C Tables 4.2.6.8 and 6.1.1.4'
    'Cl' 'Cl' 0.3639 0.7018
                         'International Tables Vol C Tables 4.2.6.8 and 6.1.1.4'
    'N' 'N' 0.0311 0.0180
                         'International Tables Vol C Tables 4.2.6.8 and 6.1.1.4'
    'O' 'O' 0.0492 0.0322
                         'International Tables Vol C Tables 4.2.6.8 and 6.1.1.4'
_computing_data_collection
;
<i>APEX3</i> (Bruker, 2016)
;
_computing_cell_refinement
;
<i>SAINT</i> (Bruker, 2016)
;
_computing_data_reduction
;
<i>SAINT</i> (Bruker, 2016)
;
_computing_structure_solution
;
<i>SHELXT</i> (Sheldrick, 2015<i>a</i>)
;
_computing_structure_refinement
;
<i>SHELXL2018</i> (Sheldrick, 2015<i>b</i>)
;
_computing_molecular_graphics
;
<i>DIAMOND</i> (Brandenburg & Putz, 2012) and Mercury (Macrae <i>et
al.</i>,  2008)
;
_computing_publication_material
;
<i>SHELXTL</i> (Sheldrick, 2008)
;
loop_
    _atom_site_type_symbol
    _atom_site_label
    _atom_site_fract_x
    _atom_site_fract_y
    _atom_site_fract_z
    _atom_site_U_iso_or_equiv
    _atom_site_adp_type
    _atom_site_calc_flag
    _atom_site_occupancy
    _atom_site_disorder_assembly
    _atom_site_disorder_group
    Cl Cl1 0.09759(3) -0.04560(6) 0.60350(3) 0.02813(14) Uani d 1 . .
    Cl Cl2 0.08781(3) 0.37781(6) 0.71005(2) 0.02306(14) Uani d 1 . .
    O O1 0.40917(8) -0.0195(2) 0.59019(7) 0.0239(2) Uani d 1 . .
    N N1 0.38241(9) 0.2146(2) 0.46776(8) 0.0168(3) Uani d 1 . .
    H H1 0.4316(17) 0.132(4) 0.4445(14) 0.031(5) Uiso d 1 . .
    N N2 0.16589(9) 0.4612(2) 0.47917(8) 0.0146(2) Uani d 1 . .
    C C1 0.25109(10) 0.5411(2) 0.42893(9) 0.0140(3) Uani d 1 . .
    C C2 0.22893(11) 0.7435(3) 0.37666(9) 0.0181(3) Uani d 1 . .
    H H2 0.1585(16) 0.826(4) 0.3825(13) 0.030(5) Uiso d 1 . .
    C C3 0.30118(12) 0.8234(3) 0.31737(10) 0.0210(3) Uani d 1 . .
    H H3 0.2849(15) 0.963(3) 0.2844(13) 0.021(4) Uiso d 1 . .
    C C4 0.39584(12) 0.6952(3) 0.30557(10) 0.0220(3) Uani d 1 . .
    H H4 0.4448(16) 0.745(3) 0.2612(13) 0.025(4) Uiso d 1 . .
    C C5 0.41957(11) 0.4960(3) 0.35629(9) 0.0187(3) Uani d 1 . .
    H H5 0.4819(17) 0.403(3) 0.3483(13) 0.026(5) Uiso d 1 . .
    C C6 0.35036(11) 0.4207(2) 0.42047(9) 0.0144(3) Uani d 1 . .
    C C7 0.36854(10) 0.1586(3) 0.55461(9) 0.0168(3) Uani d 1 . .
    C C8 0.30141(11) 0.3298(3) 0.60421(9) 0.0182(3) Uani d 1 . .
    H H8A 0.3361(17) 0.485(4) 0.6036(14) 0.032(5) Uiso d 1 . .
    H H8B 0.2984(15) 0.268(3) 0.6639(14) 0.024(4) Uiso d 1 . .
    C C9 0.18779(10) 0.3589(2) 0.55513(9) 0.0139(3) Uani d 1 . .
    C C10 0.09010(11) 0.2661(2) 0.59849(9) 0.0166(3) Uani d 1 . .
    H H10 0.0224(15) 0.308(3) 0.5653(12) 0.016(4) Uiso d 1 . .
loop_
    _atom_site_aniso_label
    _atom_site_aniso_U_11
    _atom_site_aniso_U_22
    _atom_site_aniso_U_33
    _atom_site_aniso_U_12
    _atom_site_aniso_U_13
    _atom_site_aniso_U_23
    Cl1 0.0370(2) 0.0167(2) 0.0315(2) -0.00336(14) 0.00773(16) -0.00190(14)
    Cl2 0.0278(2) 0.0245(2) 0.0190(2) -0.00043(13) 0.01315(14) -0.00376(13)
    O1 0.0217(5) 0.0304(6) 0.0204(5) 0.0108(4) 0.0055(4) 0.0079(4)
    N1 0.0161(5) 0.0205(6) 0.0145(6) 0.0065(5) 0.0052(4) 0.0004(5)
    N2 0.0135(5) 0.0151(6) 0.0156(5) 0.0019(4) 0.0042(4) -0.0011(4)
    C1 0.0135(6) 0.0159(7) 0.0129(6) -0.0013(5) 0.0027(5) -0.0012(5)
    C2 0.0187(6) 0.0172(7) 0.0183(7) 0.0011(5) 0.0019(5) -0.0001(5)
    C3 0.0257(7) 0.0172(7) 0.0201(7) -0.0044(6) 0.0015(5) 0.0029(6)
    C4 0.0198(7) 0.0273(8) 0.0196(7) -0.0087(6) 0.0051(5) 0.0013(6)
    C5 0.0136(6) 0.0252(7) 0.0180(7) -0.0019(5) 0.0043(5) -0.0010(6)
    C6 0.0134(6) 0.0171(6) 0.0129(6) -0.0005(5) 0.0013(5) -0.0019(5)
    C7 0.0119(6) 0.0233(7) 0.0151(6) 0.0025(5) 0.0012(5) 0.0005(5)
    C8 0.0142(6) 0.0281(8) 0.0125(6) 0.0044(5) 0.0019(5) -0.0015(6)
    C9 0.0132(6) 0.0153(6) 0.0136(6) 0.0024(5) 0.0034(5) -0.0025(5)
    C10 0.0166(6) 0.0177(7) 0.0162(6) 0.0014(5) 0.0055(5) 0.0010(5)
_geom_special_details
;
 All esds (except the esd in the dihedral angle between two l.s. planes)
 are estimated using the full covariance matrix.  The cell esds are taken
 into account individually in the estimation of esds in distances, angles
 and torsion angles; correlations between esds in cell parameters are only
 used when they are defined by crystal symmetry.  An approximate (isotropic)
 treatment of cell esds is used for estimating esds involving l.s. planes.
;
loop_
    _geom_bond_atom_site_label_1
    _geom_bond_atom_site_label_2
    _geom_bond_site_symmetry_2
    _geom_bond_distance
    _geom_bond_publ_flag
    Cl1 C10 . 1.7868(15) ?
    Cl2 C10 . 1.7761(14) ?
    O1 C7 . 1.2288(18) ?
    N1 C7 . 1.3539(18) ?
    N1 C6 . 1.4068(18) ?
    N1 H1 . 0.86(2) ?
    N2 C9 . 1.2737(18) ?
    N2 C1 . 1.4124(17) ?
    C1 C2 . 1.405(2) ?
    C1 C6 . 1.4080(18) ?
    C2 C3 . 1.382(2) ?
    C2 H2 . 0.99(2) ?
    C3 C4 . 1.392(2) ?
    C3 H3 . 0.95(2) ?
    C4 C5 . 1.380(2) ?
    C4 H4 . 0.97(2) ?
    C5 C6 . 1.4006(19) ?
    C5 H5 . 0.94(2) ?
    C7 C8 . 1.5130(19) ?
    C8 C9 . 1.5068(18) ?
    C8 H8A . 0.99(2) ?
    C8 H8B . 0.96(2) ?
    C9 C10 . 1.5045(18) ?
    C10 H10 . 0.949(18) ?
loop_
    _geom_angle_atom_site_label_1
    _geom_angle_atom_site_label_2
    _geom_angle_atom_site_label_3
    _geom_angle_site_symmetry_1
    _geom_angle_site_symmetry_3
    _geom_angle
    _geom_angle_publ_flag
    C7 N1 C6 . . 128.15(12) ?
    C7 N1 H1 . . 114.2(14) ?
    C6 N1 H1 . . 115.4(14) ?
    C9 N2 C1 . . 121.01(11) ?
    C2 C1 C6 . . 118.27(12) ?
    C2 C1 N2 . . 116.55(11) ?
    C6 C1 N2 . . 124.84(12) ?
    C3 C2 C1 . . 121.60(13) ?
    C3 C2 H2 . . 120.6(12) ?
    C1 C2 H2 . . 117.7(12) ?
    C2 C3 C4 . . 119.59(14) ?
    C2 C3 H3 . . 119.6(11) ?
    C4 C3 H3 . . 120.8(11) ?
    C5 C4 C3 . . 119.84(13) ?
    C5 C4 H4 . . 120.1(12) ?
    C3 C4 H4 . . 120.1(12) ?
    C4 C5 C6 . . 121.12(13) ?
    C4 C5 H5 . . 121.6(12) ?
    C6 C5 H5 . . 117.3(12) ?
    C5 C6 N1 . . 116.14(12) ?
    C5 C6 C1 . . 119.36(13) ?
    N1 C6 C1 . . 124.31(12) ?
    O1 C7 N1 . . 121.44(13) ?
    O1 C7 C8 . . 122.85(13) ?
    N1 C7 C8 . . 115.71(12) ?
    C9 C8 C7 . . 110.57(11) ?
    C9 C8 H8A . . 105.7(12) ?
    C7 C8 H8A . . 109.1(12) ?
    C9 C8 H8B . . 111.6(11) ?
    C7 C8 H8B . . 106.6(12) ?
    H8A C8 H8B . . 113.3(17) ?
    N2 C9 C10 . . 115.81(11) ?
    N2 C9 C8 . . 125.35(12) ?
    C10 C9 C8 . . 118.82(12) ?
    C9 C10 Cl2 . . 110.96(10) ?
    C9 C10 Cl1 . . 109.31(9) ?
    Cl2 C10 Cl1 . . 109.03(7) ?
    C9 C10 H10 . . 111.8(11) ?
    Cl2 C10 H10 . . 107.3(10) ?
    Cl1 C10 H10 . . 108.4(11) ?
loop_
    _geom_torsion_atom_site_label_1
    _geom_torsion_atom_site_label_2
    _geom_torsion_atom_site_label_3
    _geom_torsion_atom_site_label_4
    _geom_torsion_site_symmetry_1
    _geom_torsion_site_symmetry_2
    _geom_torsion_site_symmetry_3
    _geom_torsion_site_symmetry_4
    _geom_torsion
    _geom_torsion_publ_flag
    C9 N2 C1 C2 . . . . -147.75(13) ?
    C9 N2 C1 C6 . . . . 39.04(19) ?
    C6 C1 C2 C3 . . . . 0.7(2) ?
    N2 C1 C2 C3 . . . . -172.94(13) ?
    C1 C2 C3 C4 . . . . 3.1(2) ?
    C2 C3 C4 C5 . . . . -3.2(2) ?
    C3 C4 C5 C6 . . . . -0.6(2) ?
    C4 C5 C6 N1 . . . . 179.62(13) ?
    C4 C5 C6 C1 . . . . 4.4(2) ?
    C7 N1 C6 C5 . . . . 146.34(14) ?
    C7 N1 C6 C1 . . . . -38.7(2) ?
    C2 C1 C6 C5 . . . . -4.42(19) ?
    N2 C1 C6 C5 . . . . 168.68(12) ?
    C2 C1 C6 N1 . . . . -179.21(12) ?
    N2 C1 C6 N1 . . . . -6.1(2) ?
    C6 N1 C7 O1 . . . . -173.53(13) ?
    C6 N1 C7 C8 . . . . 5.9(2) ?
    O1 C7 C8 C9 . . . . -122.19(15) ?
    N1 C7 C8 C9 . . . . 58.41(16) ?
    C1 N2 C9 C10 . . . . -175.53(11) ?
    C1 N2 C9 C8 . . . . 5.9(2) ?
    C7 C8 C9 N2 . . . . -70.12(18) ?
    C7 C8 C9 C10 . . . . 111.35(14) ?
    N2 C9 C10 Cl2 . . . . -124.87(11) ?
    C8 C9 C10 Cl2 . . . . 53.79(15) ?
    N2 C9 C10 Cl1 . . . . 114.86(12) ?
    C8 C9 C10 Cl1 . . . . -66.48(14) ?
loop_
    _geom_hbond_atom_site_label_D
    _geom_hbond_atom_site_label_H
    _geom_hbond_atom_site_label_A
    _geom_hbond_site_symmetry_A
    _geom_hbond_distance_DH
    _geom_hbond_distance_HA
    _geom_hbond_distance_DA
    _geom_hbond_angle_DHA
    _geom_hbond_publ_flag
    N1 H1 O1 3_656 0.86(2) 2.15(2) 2.977(2) 160(2) yes
    C3 H3 Cg1 2 0.95(2) 2.66(2) 3.450(2) 142.0(10)
                                                yes
_shelx_space_group_comment
;
The symmetry employed for this shelxl refinement is uniquely defined
by the following loop, which should always be used as a source of
symmetry information in preference to the above space-group names.
They are only intended as comments.
;
_shelx_estimated_absorpt_T_min     0.267
_shelx_estimated_absorpt_T_max     0.511
_shelx_hkl_file
;
  -2   0   0  230.48    8.70
   2   0   0  246.68    8.70
  -3   0   0   11.50    1.00
   3   0   0   11.10    0.90
   4   0   0 8994.50  308.87
  -4   0   0 8527.75  310.37
   5   0   0    0.00    0.40
  -5   0   0    0.30    0.50
   6   0   0 5109.29  191.78
  -6   0   0 5724.93  197.98
  -7   0   0    0.50    1.50
  -7   0   0   -0.20    1.10
  -9   0   0    2.40    1.10
   9   0   0    0.80    0.90
  10   0   0 2340.37   80.59
 -10   0   0 2286.77   80.89
  11   0   0    1.10    0.70
 -11   0   0    0.30    0.90
  12   0   0 1085.19   37.70
 -12   0   0 1056.29   38.00
  13   0   0    0.90    0.60
 -13   0   0    0.90    0.80
 -14   0   0   77.59    3.40
  14   0   0   83.49    3.30
  -1  -1   0   46.60    2.00
   1  -1   0   53.39    2.20
   1   1   0   54.59    2.00
  -1   1   0   50.59    2.20
   2  -1   0  257.07    9.10
  -2  -1   0  239.58    8.90
  -2   1   0  245.48    9.10
   2   1   0  234.48    8.90
  -3  -1   0  196.58    7.40
   3   1   0  188.88    7.40
  -3   1   0  194.38    7.70
   4  -1   0  917.41   32.80
  -4  -1   0  915.31   32.80
   4   1   0  935.71   32.80
  -4   1   0  906.01   33.10
  -5  -1   0  133.39    5.90
  -5   1   0  128.09    6.10
  -5   1   0  120.09    5.50
   5   1   0  129.49    5.80
  -6  -1   0  139.29    6.70
  -6   1   0  130.19    5.80
   6   1   0  128.29    6.40
  -6   1   0  132.69    6.90
  -7  -1   0   38.60    4.00
  -7   1   0   41.00    2.80
  -8  -1   0  295.47   11.40
  -8   1   0  309.97   11.50
   8   1   0  299.27   11.20
  -8   1   0  298.37   12.00
  -9  -1   0   80.19    4.20
  -9   1   0   88.99    4.80
  -9   1   0   86.69    4.40
   9   1   0   84.99    4.00
 -10  -1   0  902.21   33.50
  10  -1   0  929.31   33.10
 -10   1   0  974.80   34.20
 -10   1   0  907.91   33.40
  10   1   0  964.00   33.20
 -11  -1   0   28.90    2.40
  11  -1   0   31.80    2.10
 -11   1   0   30.70    2.50
 -11   1   0   28.90    3.10
  11   1   0   31.40    2.20
 -12  -1   0  245.08    9.90
  12  -1   0  255.77    9.50
  12   1   0  261.87    9.50
 -12   1   0  238.98   10.20
  13  -1   0    4.70    1.10
 -13  -1   0    2.70    1.10
 -13   1   0    3.20    1.20
  13   1   0    3.30    1.00
 -14  -1   0  149.59    5.80
  14  -1   0  139.89    5.60
  14   1   0  150.58    5.60
 -14   1   0  151.98    5.60
 -15  -1   0    2.40    0.70
   0  -2   0  840.62   28.70
   0  -2   0  789.22   29.00
  -1  -2   0 3690.93  135.19
  -1  -2   0 4053.59  135.79
   1  -2   0 3787.82  137.29
   2  -2   0  423.76   15.10
  -2  -2   0  400.36   14.60
  -2   2   0  402.56   15.10
   3  -2   0 1473.15   51.19
  -3  -2   0 1449.95   51.59
   3   2   0 1508.05   51.69
  -3   2   0 1399.76   51.29
  -3   2   0 1402.56   50.79
   4  -2   0  514.75   19.50
  -4  -2   0  524.75   18.90
   4   2   0  528.15   18.90
  -4   2   0  523.35   19.80
  -4   2   0  501.05   19.10
  -6  -2   0  387.56   15.50
   6   2   0  408.76   14.40
  -6   2   0  375.96   15.00
  -6   2   0  376.36   16.80
  -7   2   0   10.40    1.50
   7   2   0   12.10    1.70
   7   2   0    7.80    2.00
   7   2   0    7.70    1.90
  -8  -2   0   24.20    2.20
   8   2   0   22.40    2.50
   8   2   0   29.10    2.10
   8   2   0   24.60    2.40
  -8   2   0   23.90    2.60
  -9  -2   0 1940.01   70.39
  -9   2   0 2116.69   71.49
   9   2   0 1970.30   70.09
 -10  -2   0    5.30    1.80
  10   2   0    6.70    1.60
 -10   2   0    3.70    2.00
 -11  -2   0    0.80    1.00
  11  -2   0    2.10    0.80
 -11   2   0    4.40    2.00
  11   2   0    2.10    0.80
 -11   2   0    1.50    1.50
  12  -2   0  809.22   28.10
 -12  -2   0  773.42   28.50
 -12   2   0  789.12   29.00
  12   2   0  812.32   28.20
 -13  -2   0  300.97   11.10
  13  -2   0  300.47   10.80
  13   2   0  287.67   10.80
  14   2   0    6.70    0.90
   0  -3   0    0.40    0.50
   0  -3   0    0.50    0.50
   0   3   0    0.00    0.90
  -1  -3   0 1615.24   55.59
   1  -3   0 1580.84   55.69
   1  -3   0 1571.64   55.79
  -1   3   0 1568.64   55.59
  -2   3   0    5.90    1.50
   3  -3   0  141.79    7.00
  -3   3   0  155.58    6.60
   4   3   0  108.99    4.50
   4   3   0   98.89    4.70
   4   3   0  102.89    4.40
  -4   3   0  110.89    5.30
  -5   3   0  893.51   32.40
  -5   3   0  942.41   33.90
   5   3   0  950.60   32.60
   5   3   0  964.40   32.70
   5   3   0  874.11   32.80
   6   3   0  179.78    7.50
   6   3   0  191.18    7.20
  -6   3   0  168.98    8.20
   6   3   0  191.38    7.30
  -6   3   0  179.28    7.00
  -7   3   0  219.28    8.50
  -7   3   0  220.38   10.00
   7   3   0  235.98    8.80
  -8  -3   0   32.00    2.40
   8   3   0   29.80    2.50
  -8   3   0   35.60    3.20
   8   3   0   32.30    2.20
   8   3   0   32.80    2.30
  -8   3   0   29.60    2.00
  -9  -3   0  186.88    7.70
   9   3   0  189.98    7.50
  -9   3   0  183.38    8.80
   9   3   0  187.68    7.50
 -10  -3   0    9.50    1.60
  10   3   0    8.60    1.40
 -10   3   0    9.20    2.10
 -11  -3   0  117.89    5.20
 -11   3   0  121.59    6.10
  11   3   0  122.89    5.00
  12  -3   0    6.10    1.20
 -12  -3   0    7.40    1.20
 -12  -3   0    7.50    1.20
 -12   3   0    7.60    2.00
  12   3   0    7.00    1.10
 -13  -3   0    4.30    0.90
  13   3   0    4.70    1.00
   0   4   0  144.89    5.60
   0   4   0  139.99    6.20
   0   4   0  137.09    5.60
   1   4   0  441.26   15.20
   1   4   0  422.36   15.10
   1   4   0  374.16   15.20
  -1   4   0  429.96   15.10
  -1   4   0  430.96   15.90
  -1   4   0  400.46   15.00
   2   4   0    4.90    1.10
   2   4   0    3.10    1.10
  -2   4   0    6.10    1.80
  -2   4   0    3.20    0.80
   2   4   0    3.40    1.10
  -3   4   0 2421.86   85.59
  -3   4   0 2346.07   84.29
  -3   4   0 2485.15   84.39
   3   4   0 2538.35   84.59
   3   4   0 2341.67   84.69
   3   4   0 2454.75   84.49
   4   4   0    0.80    0.70
   4   4   0    1.30    0.80
  -4   4   0    0.50    0.80
  -4   4   0    0.40    0.60
  -4   4   0    3.30    1.80
   4   4   0    0.80    0.70
  -5   4   0  321.37   13.20
  -5   4   0  302.97   11.60
   5   4   0  330.67   11.90
   5   4   0  313.37   11.80
   5   4   0  313.67   12.10
  -6   4   0  209.58    8.00
   6   4   0  212.18    8.30
  -6   4   0  214.18    9.70
   6   4   0  207.08    8.50
   6   4   0  216.38    8.40
  -7  -4   0  683.43   24.70
  -7   4   0  670.23   24.40
   7   4   0  658.23   26.20
   7   4   0  760.12   26.10
   7   4   0  674.63   24.80
  -8  -4   0  120.89    5.20
   8   4   0  127.49    5.40
  -8   4   0  120.19    4.80
  -8   4   0  105.99    6.30
   8   4   0  117.49    5.10
   8   4   0  115.19    5.10
  -9  -4   0    0.20    1.40
   9   4   0    0.20    0.60
  -9   4   0    1.10    1.10
   9   4   0    0.70    0.80
 -10  -4   0    3.50    1.30
  10   4   0    3.90    1.00
 -10   4   0    4.00    1.90
  10   4   0    5.60    1.30
 -11  -4   0   11.50    1.10
  11  -4   0    9.20    1.60
 -11  -4   0    9.70    1.30
 -11   4   0    7.90    1.90
  11   4   0   10.60    1.00
 -12  -4   0   33.00    1.70
 -12  -4   0   31.20    1.80
  12   4   0   32.80    1.60
   1   5   0   64.49    3.10
   1   5   0   61.19    3.50
  -1   5   0   61.89    3.00
  -1   5   0   63.99    3.00
   1   5   0   64.99    3.10
   2   5   0  646.74   23.70
  -2   5   0  670.03   23.60
   2   5   0  678.73   23.80
   2   5   0  663.53   23.70
  -2   5   0  651.43   23.60
   3   5   0   55.99    3.00
  -3   5   0   49.60    3.70
  -3   5   0   52.79    2.60
   3   5   0   47.60    2.80
  -3   5   0   50.69    2.60
   3   5   0   50.39    2.70
   4   5   0  232.28    9.20
   4   5   0  250.77    9.30
   4   5   0  243.38    9.40
  -4   5   0  238.48    9.00
  -4   5   0  239.28    9.00
  -4   5   0  231.28   10.30
  -5   5   0  151.78    7.60
  -5   5   0  165.58    6.30
   5   5   0  165.08    6.70
   5   5   0  157.68    6.50
   6   5   0    7.10    1.20
   6   5   0    6.40    1.20
   6   5   0    9.00    1.50
  -6   5   0    6.80    2.20
  -6   5   0    8.80    1.20
  -7   5   0  278.07   12.10
  -7   5   0  296.97   10.50
   7   5   0  282.97   10.70
   7   5   0  288.27   10.70
   8   5   0  632.04   22.50
  -8   5   0  628.64   23.80
   8   5   0  605.74   22.40
  -8   5   0  658.63   22.30
   9   5   0    6.20    1.00
  -9   5   0    6.40    2.10
   9   5   0    6.60    0.90
 -10  -5   0    9.90    1.30
  10   5   0    9.60    0.90
   0   6   0   23.70    1.60
   0   6   0   24.90    1.60
   1   6   0    2.70    0.90
   1   6   0    0.80    0.60
  -1   6   0    1.60    0.60
  -2   6   0    4.70    1.00
  -2   6   0    6.70    1.00
   2   6   0    5.80    0.90
   2   6   0    7.40    1.10
  -3   6   0   55.19    2.50
   3   6   0   53.09    2.60
   3   6   0   54.49    2.70
  -3   6   0   55.99    2.60
   4   6   0    0.20    0.50
  -4   6   0    0.20    0.50
   4   6   0    0.00    0.80
  -5   6   0   72.79    4.70
   5   6   0   78.99    3.40
  -5   6   0   75.49    3.20
   5   6   0   74.89    3.30
  -6   6   0   14.00    1.40
   6   6   0   14.90    1.20
   6   6   0   15.40    1.50
  -6   6   0   13.70    4.40
   7   6   0   11.60    1.20
   7   6   0   12.40    1.00
  -8  -6   0   97.79    3.80
   8   6   0   90.99    3.70
   8   6   0  100.89    3.70
   0   7   0    2.40    0.80
  -1   7   0  133.89    5.10
   1   7   0  138.69    5.10
   1   7   0  135.99    5.10
   2   7   0  250.87    9.10
   2   7   0  257.67    9.10
   3   7   0   56.49    2.40
   3   7   0   58.69    2.50
  15   0  -1   70.99    2.90
 -14   0   1    1.30    0.70
  14   0  -1    0.50    0.50
  13   0  -1  569.74   20.00
 -13   0   1  547.45   20.10
  12   0  -1    0.80    0.70
 -12   0   1    0.40    0.90
 -11   0   1  722.03   25.80
  11   0  -1  702.83   25.50
  10   0  -1    3.50    1.30
 -10   0   1   -0.60    0.90
   9   0  -1 1790.02   61.59
  -9   0   1 1736.43   61.79
  -8   0   1    0.80    1.10
   8   0  -1   -0.10    0.90
  -7   0   1 1767.82   63.69
  -7   0   1 1731.53   61.39
   6   0  -1    3.20    1.40
  -5   0   1  101.39    5.00
   5   0  -1   94.99    4.60
  -3   0   1 5915.51  211.18
   3   0  -1 5952.30  209.88
  -2   0   1    0.70    0.30
   2   0  -1    0.60    0.30
   1   0  -1  120.19    4.40
  -1   0   1  112.29    4.40
   0   0  -1    2.50    0.20
   1   0   1  184.38    6.50
  -1   0  -1  174.58    6.50
  -2   0  -1    0.20    0.20
  -3   0  -1 4214.08  155.18
   3   0   1 4511.75  154.98
  -5   0  -1   10.60    1.50
   5   0   1   11.20    1.30
  -6   0  -1    1.00    0.90
  -6   0  -1   -0.10    0.90
  -7   0  -1   57.39    3.30
  -7   0  -1   55.09    4.60
   8   0   1   -1.40    1.00
  -8   0  -1    0.50    1.20
  -8   0  -1   -0.10    1.00
   9   0   1 1075.39   38.30
  -9   0  -1 1119.79   39.00
  -9   0  -1 1064.89   38.60
 -10   0  -1    0.30    1.00
  10   0   1   -0.70    0.80
 -11   0  -1  294.67   11.80
  11   0   1  310.47   11.40
  12   0   1   -0.60    0.80
 -12   0  -1    0.10    0.90
  13   0   1   97.69    4.10
 -13   0  -1   93.69    4.30
  14   0   1    0.40    0.70
 -14   0  -1    0.60    0.60
 -15  -1   1   29.20    1.50
 -14  -1   1  158.88    6.10
  14  -1  -1  158.68    5.90
  14   1  -1  155.78    6.10
  13  -1  -1  371.66   13.10
 -13  -1   1  357.16   13.40
 -13   1   1  357.36   13.20
  13   1  -1  355.86   13.10
 -12  -1   1   38.20    2.50
  12  -1  -1   41.50    2.30
  12   1  -1   40.30    2.30
  11  -1  -1    8.00    1.40
 -11  -1   1    7.20    2.20
  11   1  -1    7.00    1.60
 -11   1   1    7.50    2.00
  10  -1  -1 1344.27   47.60
 -10  -1   1 1295.97   47.90
  10   1  -1 1364.26   47.70
 -10   1   1 1385.06   47.90
 -10   1   1 1392.76   48.50
  -9  -1   1   13.40    1.70
   9   1  -1   13.30    1.60
  -9   1   1   11.90    2.20
   8   1  -1  508.85   17.50
   8   1  -1  423.46   17.70
  -8   1   1  504.05   18.20
  -8   1   1  489.05   17.70
  -7  -1   1  232.78   11.10
  -7   1   1  246.98    9.50
  -7   1   1  219.58   14.60
  -6  -1   1  703.23   25.60
   6   1  -1  667.23   25.30
  -6   1   1  657.63   24.30
  -6   1   1  656.93   25.70
   5  -1  -1   12.00    1.50
  -5  -1   1   12.60    1.60
  -5   1   1   12.80    1.70
   5   1  -1   12.60    1.50
  -5   1   1   13.10    1.60
   4  -1  -1 3764.52  135.59
  -4  -1   1 3912.51  139.69
   4   1  -1 3637.04  134.99
  -4   1   1 3649.23  138.29
   3  -1  -1  465.15   16.70
  -3  -1   1  447.46   16.70
  -3   1   1  501.55   17.50
   3   1  -1  420.66   16.70
   2  -1  -1  212.78    7.70
  -2  -1   1  207.78    7.80
  -2   1   1  192.38    8.00
   2   1  -1  209.88    7.80
  -1  -1   1  266.07    9.90
   1  -1  -1  278.97    9.80
   1   1  -1  272.57    9.80
  -1   1   1  267.37    9.70
   0  -1   1  201.58    8.00
   0  -1  -1  224.18    7.80
   0   1   1  238.58    7.90
   1  -1   1 2547.55   91.19
   2  -1   1 4622.74  160.88
   2   1   1 4428.26  158.48
  -3  -1  -1 1802.22   65.39
   3  -1   1 1913.11   67.09
  -3   1  -1 1780.22   67.39
   3   1   1 1749.53   64.79
   4  -1   1    7.50    1.10
  -4  -1  -1    7.20    0.90
   4   1   1    7.40    0.90
  -5  -1  -1 2070.19   72.19
   5  -1   1 1973.30   69.49
  -5   1  -1 1963.60   69.79
   5   1   1 1853.81   69.09
  -5   1  -1 1980.90   68.89
  -6  -1  -1 1443.96   50.79
  -6   1  -1 1455.75   49.99
  -6   1  -1 1420.86   51.39
   6   1   1 1328.07   50.39
  -7  -1  -1   11.50    3.20
  -7   1  -1   10.50    1.80
  -8  -1  -1    4.00    1.70
  -8   1  -1    4.30    1.40
  -8   1  -1    5.40    1.80
   8   1   1    4.20    1.60
  -9  -1  -1   13.70    1.90
  -9   1  -1   13.90    2.10
  -9   1  -1   15.60    2.30
   9   1   1   15.10    1.90
  10  -1   1   79.29    3.70
 -10  -1  -1   72.79    4.00
 -10   1  -1   80.69    4.10
 -10   1  -1   84.79    4.70
  10   1   1   64.99    5.00
  11  -1   1  124.59    5.10
 -11  -1  -1  118.29    5.50
 -11   1  -1  114.49    6.00
 -11   1  -1  120.49    5.40
  11   1   1  122.49    5.20
 -12  -1  -1  184.98    7.70
  12   1   1  190.68    7.40
  13  -1   1  147.79    5.70
 -13  -1  -1  145.69    6.00
 -13   1  -1  144.89    5.90
  13   1   1  147.39    5.80
 -14  -1  -1   78.59    3.40
  14   1   1   78.49    3.20
 -14   1  -1   75.49    3.20
  14  -2  -1   89.59    3.50
 -14  -2   1   89.19    3.60
  14   2  -1   82.79    3.50
 -13  -2   1   90.89    4.10
  13  -2  -1   90.59    3.70
  12  -2  -1   73.79    3.20
 -12  -2   1   66.09    3.50
 -12   2   1   71.99    4.30
  12   2  -1   71.69    3.30
 -11  -2   1  231.38    9.20
 -11   2   1  225.18    9.90
  11   2  -1  243.28    9.00
 -10  -2   1  889.51   31.60
  10   2  -1  875.41   31.40
  -9  -2   1    1.10    0.90
   9   2  -1    1.30    0.80
   9   2  -1    1.20    1.60
   9   2  -1    1.30    1.00
  -9   2   1    1.10    1.00
   8   2  -1   37.30    2.60
  -8   2   1   35.20    2.10
  -8   2   1   46.90    3.30
   8   2  -1   39.10    2.40
  -7   2   1   25.70    1.70
   7   2  -1   20.50    2.30
  -7   2   1   26.60    2.50
   7   2  -1   27.30    2.30
   7   2  -1   23.20    1.90
  -6  -2   1  824.82   30.00
  -6   2   1  751.82   30.60
   6   2  -1  814.52   28.30
  -5  -2   1   39.00    2.80
  -5   2   1   40.40    3.30
  -5   2   1   34.00    2.50
   5   2  -1   38.20    3.00
  -4  -2   1 1695.53   61.69
   4  -2  -1 1692.13   61.99
   4   2  -1 1882.61   61.99
  -4   2   1 1777.22   62.29
  -4   2   1 1723.13   61.59
   3  -2  -1   15.00    1.40
  -3  -2   1   18.10    1.40
  -3   2   1   13.20    1.70
   2  -2  -1  381.26   13.70
  -2  -2   1  368.06   13.60
  -2   2   1  365.26   13.80
  -1  -2   1  830.12   30.80
   1  -2  -1  918.71   32.00
   0  -2   1 3401.76  119.39
   0  -2  -1 3196.98  116.29
   0  -2   1 3228.18  118.49
   0  -2  -1 3459.75  116.69
   1  -2   1   15.50    1.30
   2  -2   1 3755.42  134.79
   3  -2   1 1863.41   65.39
  -3   2  -1 1792.82   63.99
  -4  -2  -1  165.48    6.40
   4  -2   1  164.48    7.30
  -4   2  -1  161.28    7.40
   4   2   1  164.38    6.40
  -4   2  -1  159.68    6.80
  -5  -2  -1   82.89    4.10
  -5   2  -1   78.19    5.00
  -5   2  -1   80.49    4.20
   6   2   1 3248.27  106.99
  -6   2  -1 3179.58  108.09
   6   2   1 2832.82  107.09
  -7  -2  -1  815.32   28.80
   7   2   1  829.12   28.60
  -7   2  -1  793.02   29.70
  -7   2  -1  832.62   28.80
   7   2   1  891.01   29.10
  -7   2  -1  741.13   28.30
   7   2   1  731.33   28.70
  -8  -2  -1  232.08    9.40
  -8   2  -1  241.08    9.40
  -8   2  -1  238.88   10.30
   8   2   1  243.68    9.20
  -9  -2  -1  197.88    8.30
  -9   2  -1  207.58    9.30
  -9   2  -1  203.48    8.30
   9   2   1  205.58    8.00
 -10  -2  -1  445.66   17.30
 -10   2  -1  478.25   17.20
 -10   2  -1  463.15   18.20
  10   2   1  468.45   17.00
 -11  -2  -1   54.69    3.20
  11  -2   1   57.29    3.00
 -11  -2  -1   61.79    3.20
 -11   2  -1   62.69    3.30
 -11   2  -1   55.29    3.90
  11   2   1   56.89    3.00
 -12  -2  -1  707.33   25.60
 -12  -2  -1  657.83   25.00
  12  -2   1  702.83   24.80
 -12   2  -1  705.73   24.90
  12   2   1  707.53   24.90
 -12   2  -1  724.73   25.90
 -13  -2  -1  363.86   13.50
  13   2   1  369.16   13.20
 -14  -2  -1   21.80    1.30
  14   2   1   19.30    1.30
 -13  -3   1  144.89    5.60
  13  -3  -1  133.09    5.20
  13   3  -1  138.29    5.40
 -12  -3   1  147.59    6.00
 -12  -3   1  154.68    6.20
  12  -3  -1  155.98    6.00
 -12   3   1  160.68    7.00
  12   3  -1  157.98    6.10
 -11  -3   1  344.67   13.50
 -11   3   1  375.76   14.50
  11   3  -1  366.86   13.40
 -10  -3   1  455.35   17.10
  10   3  -1  504.05   17.30
 -10   3   1  449.06   18.10
  10   3  -1  444.86   16.90
  -9  -3   1  182.38    7.40
  -9   3   1  172.08    8.50
   9   3  -1  186.98    7.40
   9   3  -1  178.88    7.30
   9   3  -1  184.78    7.50
  -8   3   1  668.73   25.30
   8   3  -1  623.74   23.10
   8   3  -1  628.34   22.90
   8   3  -1  640.54   22.90
  -8   3   1  613.74   22.50
   7   3  -1 1039.10   36.40
   7   3  -1  986.40   37.30
  -7   3   1 1030.40   36.10
  -7   3   1 1055.09   37.90
   6   3  -1 1390.36   49.50
   6   3  -1 1425.66   49.40
  -6   3   1 1377.06   49.10
  -6   3   1 1409.46   50.69
   6   3  -1 1431.26   49.30
  -5   3   1   35.90    3.00
   5   3  -1   38.80    2.40
   5   3  -1   48.40    2.50
   5   3  -1   39.60    2.70
  -5   3   1   47.70    2.20
   5   3  -1   36.90    2.60
  -4   3   1  309.67   11.90
   4   3  -1  283.77   11.20
   4   3  -1  299.37   11.10
   3  -3  -1  512.75   20.40
  -3   3   1  572.24   20.20
  -2  -3   1 1416.46   48.00
  -2  -3   1 1392.06   48.00
   2  -3  -1 1267.17   48.10
  -2   3   1 1365.16   48.10
  -1  -3   1  154.88    6.40
   1  -3  -1  163.88    6.30
  -1  -3   1  161.98    6.60
   1  -3  -1  149.88    6.30
  -1   3   1  153.68    6.50
   0  -3   1  179.38    7.10
   0  -3   1  179.98    7.30
   0   3   1  176.78    7.10
   0   3  -1  162.58    7.00
   1  -3   1  103.89    4.80
   1  -3   1  103.59    5.00
   1   3   1   94.29    4.50
  -1   3  -1  100.99    4.60
   2  -3   1   94.39    4.80
   2  -3   1   84.39    4.80
  -2   3  -1   91.39    4.40
  -3   3  -1  614.84   22.60
  -4   3  -1  816.12   28.60
   4   3   1  800.62   27.70
   4   3   1  776.72   27.60
   4   3   1  729.53   27.80
   5   3   1  285.17   10.80
  -5   3  -1  282.47   11.60
   5   3   1  281.37   10.50
  -5   3  -1  266.97   10.40
   5   3   1  297.07   10.60
   6   3   1    5.30    1.50
  -6   3  -1    3.20    0.80
   6   3   1    2.00    0.80
   6   3   1    1.70    0.80
  -6   3  -1    2.30    1.10
  -7  -3  -1  615.84   22.00
   7   3   1  583.14   22.00
  -7   3  -1  604.84   23.40
  -7   3  -1  588.44   21.60
   7   3   1  627.44   21.90
   7   3   1  622.64   22.30
  -8  -3  -1    7.50    1.80
   8   3   1    9.20    1.80
  -8   3  -1    7.70    1.40
  -8   3  -1    6.90    2.10
   8   3   1    6.40    1.40
   9   3   1    1.80    1.20
   9   3   1    4.60    1.30
 -10  -3  -1  850.31   30.70
 -10   3  -1  849.81   31.90
  10   3   1  869.61   30.50
 -11  -3  -1   17.00    1.70
  11  -3   1   20.10    1.70
 -11  -3  -1   17.50    1.70
 -11   3  -1   16.80    2.40
  11   3   1   19.60    1.60
 -12  -3  -1    3.90    1.20
 -12  -3  -1    3.00    1.10
 -12   3  -1    4.60    2.00
  12   3   1    3.40    0.90
 -13  -3  -1   33.10    1.90
  13   3   1   37.20    1.70
 -12  -4   1   16.30    1.20
 -12  -4   1   16.40    1.30
  12   4  -1   16.50    1.50
 -11  -4   1   12.70    1.30
 -11   4   1   11.10    2.10
  11   4  -1   14.00    1.10
 -10  -4   1  193.38    7.50
  10   4  -1  194.28    7.40
 -10   4   1  200.38    8.70
  10   4  -1  184.68    7.50
   9   4  -1  123.39    5.00
  -9   4   1  107.39    6.80
  -8  -4   1  153.78    6.40
  -8   4   1  154.68    7.80
   8   4  -1  155.88    6.50
   8   4  -1  161.38    6.70
  -8   4   1  164.08    6.20
   8   4  -1  155.08    6.40
  -7   4   1  244.98    8.80
   7   4  -1  226.28    9.50
   7   4  -1  232.38    9.00
  -7   4   1  217.18   10.30
   7   4  -1  236.18    9.10
   6   4  -1  404.76   15.00
  -6   4   1  415.66   16.50
   6   4  -1  399.96   15.20
   6   4  -1  390.06   14.90
  -6   4   1  411.96   14.70
   5   4  -1   24.70    1.90
   5   4  -1   21.80    2.00
  -5   4   1   25.30    1.60
   5   4  -1   21.20    1.90
  -5   4   1   23.70    2.70
  -4   4   1   19.10    2.30
  -4   4   1   17.30    1.60
  -4   4   1   21.00    1.50
   4   4  -1   18.70    1.70
   4   4  -1   18.30    2.00
   4   4  -1   17.40    1.80
  -3   4   1  251.07    9.10
   3   4  -1  238.28    9.20
   3   4  -1  248.28    9.30
   3   4  -1  235.28    9.40
  -3   4   1  238.48   10.20
  -3   4   1  238.78    9.00
  -2   4   1    4.20    1.60
   2   4  -1    3.80    1.20
  -2   4   1    2.70    1.10
  -2   4   1    2.10    0.70
   2   4  -1    2.40    0.90
   2   4  -1    1.40    0.60
   1   4  -1  314.07   11.60
   1   4  -1  303.67   11.90
  -1   4   1  332.07   11.70
  -1   4   1  298.47   11.50
  -1   4   1  313.67   12.40
   1   4  -1  333.87   11.80
   0   4  -1   93.29    4.10
   0   4   1  100.79    4.20
   0   4  -1   95.49    4.60
   0   4   1   99.49    4.80
   0   4  -1  100.19    4.20
   0   4   1   99.39    4.20
   1   4   1  219.68    9.10
  -1   4  -1  224.68    8.80
  -1   4  -1  235.68    9.60
   1   4   1  238.78    8.90
  -1   4  -1  253.17    8.90
   1   4   1  250.77    9.00
   2   4   1   27.80    2.40
  -2   4  -1   30.60    2.00
  -2   4  -1   34.00    2.70
   2   4   1   30.70    1.90
   2   4   1   28.90    1.90
  -2   4  -1   28.40    2.00
  -3   4  -1   22.40    1.90
  -3   4  -1   21.00    2.30
  -3   4  -1   22.00    1.70
   3   4   1   21.40    2.10
   3   4   1   26.10    1.70
   3   4   1   24.00    1.80
  -4   4  -1   18.30    1.70
   4   4   1   21.10    1.80
  -4   4  -1   23.30    2.50
   5   4   1  207.38    8.20
  -5   4  -1  213.48    9.50
   5   4   1  219.98    8.30
   5   4   1  216.58    8.50
  -5   4  -1  202.48    8.00
  -6  -4  -1    5.00    2.10
   6   4   1    4.60    1.30
  -6   4  -1    4.10    1.30
   6   4   1    5.10    1.50
   6   4   1    7.20    1.40
  -7  -4  -1    8.30    2.10
   7   4   1    6.50    1.40
  -7   4  -1    5.80    1.40
   7   4   1    7.80    1.30
  -7   4  -1    7.40    2.10
  -8  -4  -1   84.19    4.00
  -8   4  -1   84.89    3.60
  -8   4  -1   72.89    5.30
   8   4   1   82.59    3.80
   8   4   1   79.49    3.80
  -9  -4  -1   66.89    3.50
   9   4   1   70.89    3.70
  -9   4  -1   67.09    4.50
   9   4   1   66.39    3.20
 -10  -4  -1    6.90    1.40
 -10   4  -1    5.90    2.00
  10   4   1    6.00    1.20
 -11  -4  -1  120.89    5.00
 -11  -4  -1  126.59    5.00
 -11   4  -1  130.49    6.00
  11   4   1  127.69    5.00
 -12  -4  -1   74.39    3.00
  12   4   1   75.59    3.00
 -10   5   1    2.20    1.50
  10   5  -1    3.20    1.00
  10   5  -1    3.10    0.70
   9   5  -1   73.69    3.30
  -9   5   1   78.39    4.40
   9   5  -1   76.19    3.20
   8   5  -1    5.70    0.90
  -8   5   1    5.50    1.90
   8   5  -1    4.90    1.00
  -8   5   1    6.50    0.90
  -7   5   1  167.38    6.30
  -7   5   1  156.78    7.80
   7   5  -1  164.08    6.50
   6   5  -1    5.50    1.20
  -6   5   1    4.50    1.90
   6   5  -1    6.80    1.40
  -6   5   1    4.10    1.00
   5   5  -1  968.50   33.60
  -5   5   1  956.20   33.30
   5   5  -1  964.90   33.60
   5   5  -1  952.40   33.70
  -5   5   1  947.61   33.20
  -5   5   1  886.71   34.80
   4   5  -1  193.88    7.80
  -4   5   1  183.68    8.70
  -4   5   1  191.48    7.40
  -4   5   1  193.08    7.40
   4   5  -1  196.28    7.90
   4   5  -1  201.08    7.60
  -3   5   1   46.00    2.50
   3   5  -1   43.60    2.60
  -3   5   1   50.29    3.60
   3   5  -1   55.39    2.70
   3   5  -1   52.79    3.00
  -3   5   1   45.70    2.40
   2   5  -1  193.38    7.50
   2   5  -1  187.08    7.70
   2   5  -1  190.78    7.60
  -2   5   1  193.38    7.40
  -2   5   1  185.28    7.40
  -2   5   1  204.58   10.00
  -1   5   1   22.00    1.70
  -1   5   1   26.00    2.90
   1   5  -1   24.00    1.80
   1   5  -1   24.60    1.70
  -1   5   1   23.70    1.70
   0   5   1   97.69    4.20
   0   5   1   99.59    4.30
   0   5  -1  102.99    4.30
   0   5  -1   91.99    4.20
  -1   5  -1 1068.79   38.30
   1   5   1 1093.69   38.40
  -1   5  -1 1101.79   38.30
   1   5   1 1093.29   38.40
  -2   5  -1   37.30    2.10
   2   5   1   36.80    2.20
  -2   5  -1   34.90    2.10
   2   5   1   34.20    2.60
  -2   5  -1   37.60    3.70
   2   5   1   39.40    2.20
   3   5   1   83.39    3.80
  -3   5  -1   83.79    4.70
   3   5   1   84.39    4.10
  -3   5  -1   81.99    3.70
   3   5   1   81.79    3.80
  -3   5  -1   81.79    3.70
   4   5   1  106.79    4.30
  -4   5  -1   93.79    4.10
   4   5   1   96.29    4.50
  -4   5  -1   88.49    5.20
   4   5   1   93.59    4.20
   5   5   1   89.89    4.20
   5   5   1  100.39    4.20
  -5   5  -1   99.19    4.10
  -5   5  -1   89.69    5.30
   6   5   1   34.00    2.00
  -6   5  -1   31.60    3.10
   6   5   1   34.40    2.10
  -6   5  -1   30.90    2.40
   7   5   1  533.85   19.30
  -7   5  -1  511.95   20.60
   7   5   1  547.35   19.30
  -7   5  -1  549.65   19.10
   8   5   1   63.19    2.90
   8   5   1   60.99    2.80
  -8   5  -1   53.29    5.70
   9   5   1   17.60    1.80
   9   5   1   20.10    1.30
  -9   5  -1   19.30    2.20
 -10  -5  -1   33.60    2.10
  10   5   1   28.80    1.60
   8   6  -1  244.68    8.60
   8   6  -1  235.38    8.60
   7   6  -1  162.38    6.10
   7   6  -1  159.18    6.00
   6   6  -1   75.39    3.30
   6   6  -1   84.99    3.90
  -6   6   1   75.59    4.60
  -6   6   1   79.69    3.20
  -5   6   1   16.90    2.90
  -5   6   1   16.40    1.20
   5   6  -1   16.00    1.30
   5   6  -1   17.90    1.30
  -4   6   1   78.49    4.80
  -4   6   1   80.29    3.30
   4   6  -1   85.19    3.50
   4   6  -1   77.39    3.50
  -4   6   1   78.19    3.30
   3   6  -1   28.60    1.80
  -3   6   1   30.10    1.70
  -3   6   1   28.00    1.70
   3   6  -1   27.20    1.70
   2   6  -1  253.97    9.30
  -2   6   1  252.67    9.20
   2   6  -1  236.28    9.30
  -2   6   1  243.58    9.10
  -1   6   1   67.49    3.00
  -1   6   1   64.79    3.00
   1   6  -1   65.49    3.10
   1   6  -1   67.39    3.10
   0   6  -1    2.10    0.70
   0   6   1    3.20    0.90
   0   6  -1    4.20    0.90
   0   6   1    2.90    0.80
  -1   6  -1   77.89    3.40
   1   6   1   76.29    3.50
   1   6   1   80.69    3.50
  -1   6  -1   82.69    3.50
  -2   6  -1  142.39    5.50
  -2   6  -1  136.29    5.50
   2   6   1  143.99    5.60
   2   6   1  139.69    5.60
  -3   6  -1   82.99    3.60
   3   6   1   88.59    3.80
   3   6   1   81.69    3.70
  -3   6  -1   88.69    3.60
   4   6   1   25.30    1.70
  -4   6  -1   28.70    1.70
   5   6   1   74.59    3.30
  -5   6  -1   79.09    3.20
   5   6   1   76.09    3.30
   6   6   1  187.48    7.00
   6   6   1  187.28    7.00
  -7  -6  -1   43.90    2.10
   7   6   1   42.30    2.00
   7   6   1   43.60    2.10
  -8  -6  -1   35.60    1.70
   8   6   1   37.10    1.60
   3   7  -1  540.65   18.90
   2   7  -1  138.39    5.20
  -2   7   1  139.99    5.10
  -1   7   1  144.29    5.20
   1   7  -1  142.69    5.20
  -1   7   1  130.39    5.20
   0   7   1   25.40    1.30
   0   7   1   24.80    1.40
   1   7   1  618.34   21.40
   1   7   1  607.34   21.50
   2   7   1   77.49    3.10
   2   7   1   78.59    3.10
  15   0  -2    0.50    0.50
  14   0  -2   54.39    2.50
 -14   0   2   54.79    2.50
  13   0  -2   -0.20    0.60
 -13   0   2    0.80    0.80
 -12   0   2  185.88    7.40
  12   0  -2  179.98    7.20
 -11   0   2    5.90    1.60
  11   0  -2    3.40    1.50
 -10   0   2 1328.97   47.20
  10   0  -2 1343.57   46.90
  -9   0   2    0.20    1.00
   9   0  -2    0.60    0.70
  -8   0   2  273.67   10.40
  -7   0   2    5.10    2.50
  -6   0   2   56.29    3.80
   6   0  -2   53.79    4.10
  -5   0   2    0.70    0.50
   5   0  -2    0.40    0.60
   4   0  -2 1407.86   49.40
  -4   0   2 1386.86   49.50
   3   0  -2    1.00    0.50
  -2   0   2 2254.07   81.39
   0   0   2 1879.91   69.29
   0   0  -2 2016.30   69.59
   1   0   2    1.20    0.30
   3   0   2    1.80    0.50
  -4   0  -2 4848.31  177.38
   4   0   2 5015.10  175.58
  -5   0  -2    3.80    1.50
   5   0   2    4.00    1.10
   6   0   2 3327.47  105.69
  -6   0  -2 2777.32  103.49
  -6   0  -2 2702.93  102.09
  -7   0  -2    0.30    1.00
  -7   0  -2    3.40    2.60
  -7   0  -2   -0.60    1.00
  -8   0  -2 2144.59   74.09
   8   0   2 2020.40   73.29
  -8   0  -2 2155.58   73.59
  -9   0  -2   -0.90    1.10
  -9   0  -2   -0.60    1.00
   9   0   2   -0.60    0.90
 -10   0  -2    1.30    1.10
  10   0   2    5.40    1.70
 -11   0  -2   -0.20    1.00
 -12   0  -2  633.64   23.00
 -13   0  -2    0.00    0.70
  13   0   2    0.10    0.80
 -14   0  -2  387.86   14.00
 -15  -1   2   20.50    1.30
  15   1  -2   22.00    1.20
  14  -1  -2    7.80    0.90
 -14  -1   2    7.10    1.00
  14   1  -2    7.70    0.90
  13  -1  -2  416.06   15.30
 -13  -1   2  431.16   15.50
  13   1  -2  422.66   15.60
 -13   1   2  426.16   15.30
 -12  -1   2   48.00    2.80
  12  -1  -2   51.79    2.60
  12   1  -2   54.79    2.70
 -11  -1   2    7.60    1.50
  11   1  -2    4.30    1.30
 -11   1   2    4.50    1.30
 -10  -1   2  352.56   13.80
 -10   1   2  378.76   14.50
 -10   1   2  358.56   13.90
  10   1  -2  384.46   13.70
  -9  -1   2   80.39    3.90
  -9   1   2   82.49    4.50
   9   1  -2   68.79    3.90
   9   1  -2   82.09    3.70
  -9   1   2   82.29    4.20
  -8   1   2 1134.39   40.30
   8   1  -2 1183.18   40.10
  -8   1   2 1196.98   40.90
   8   1  -2 1045.90   40.10
  -7  -1   2 2855.61  107.49
   7   1  -2 3057.49  104.99
  -7   1   2 3073.19  105.59
  -7   1   2 3119.79  104.89
  -6  -1   2 1283.37   45.20
  -6   1   2 1276.47   43.90
   6   1  -2 1158.98   44.80
  -6   1   2 1227.88   45.40
   5  -1  -2  158.08    7.00
  -5   1   2  147.79    6.50
  -5   1   2  169.88    7.40
   5   1  -2  158.78    7.10
  -4  -1   2 1107.59   40.40
   4  -1  -2 1113.49   40.30
   4   1  -2 1189.18   40.60
  -4   1   2 1119.99   40.50
  -3  -1   2 4026.40  144.59
  -3   1   2 3914.71  144.59
   3   1  -2 4079.49  144.59
  -2  -1   2  833.72   31.50
   2  -1  -2  870.81   31.80
  -2   1   2  869.51   31.90
   2   1  -2  829.02   30.90
   1  -1  -2 2375.06   81.99
  -1  -1   2 2253.57   82.69
   1   1  -2 2278.87   81.79
  -1   1   2 2215.68   81.39
   0  -1   2 4280.47  151.78
   1  -1   2 1412.96   51.19
   2  -1   2 6772.02  239.18
   3  -1   2 1948.61   69.99
  -3  -1  -2 1984.20   70.29
  -3   1  -2 1936.41   72.59
   3   1   2 1960.70   70.09
   4  -1   2  171.48    7.30
  -4  -1  -2  174.28    7.00
   4   1   2  168.98    6.80
  -4   1  -2  162.58    6.90
  -4   1  -2  192.68    8.60
  -5  -1  -2  521.45   19.60
   5  -1   2  516.45   19.90
  -5   1  -2  547.35   19.40
   5   1   2  522.25   19.40
  -6  -1  -2   59.19    3.90
  -6   1  -2   64.69    3.50
   6   1   2   55.49    3.70
  -6   1  -2   59.19    4.30
  -7  -1  -2  449.46   16.20
  -7  -1  -2  411.06   18.00
  -7   1  -2  442.06   16.80
  -7   1  -2  457.35   16.20
  -8  -1  -2  133.59    5.60
  -8   1  -2  119.39    6.00
  -8   1  -2  127.29    5.50
   8   1   2  118.19    5.30
  -9  -1  -2  108.59    5.30
   9  -1   2  113.69    5.00
  -9   1  -2  118.19    5.90
   9   1   2  116.39    5.00
  10  -1   2   66.99    3.40
 -10  -1  -2   58.89    3.60
 -10  -1  -2   57.69    3.50
 -10   1  -2   61.09    3.50
  10   1   2   63.99    3.30
 -10   1  -2   67.59    4.10
 -11  -1  -2  158.28    6.90
  11  -1   2  166.08    6.50
 -11   1  -2  157.08    6.70
  11   1   2  160.48    6.50
 -11   1  -2  154.48    7.30
  12  -1   2   11.10    1.80
 -12  -1  -2   12.60    2.20
  12   1   2   10.50    1.50
 -12   1  -2    9.20    1.50
 -13  -1  -2   76.29    3.60
  13   1   2   76.29    3.40
 -13   1  -2   77.89    3.50
 -14  -1  -2    3.80    0.80
 -14  -2   2   -0.10    0.50
 -13  -2   2   43.40    2.30
  13  -2  -2   43.70    2.20
  13   2  -2   46.10    2.20
 -12  -2   2   51.59    2.70
  12  -2  -2   43.10    2.30
  12   2  -2   42.70    2.40
 -11  -2   2   81.19    4.00
  11   2  -2   91.99    5.10
 -11   2   2   78.39    4.70
  10   2  -2   10.20    2.00
  10   2  -2   10.60    1.60
   9   2  -2    2.60    1.00
  -9   2   2    3.80    1.80
   9   2  -2    1.20    0.80
   9   2  -2    1.60    1.00
   8   2  -2  257.77   10.50
   8   2  -2  280.47   10.40
   8   2  -2  262.77   10.40
  -8   2   2  290.27   11.40
  -8   2   2  278.97   10.10
  -7   2   2  886.11   31.50
  -7   2   2  939.51   32.80
   7   2  -2  915.51   31.70
   7   2  -2  887.21   31.80
   7   2  -2  854.51   31.80
  -6  -2   2    7.40    2.40
  -6   2   2    6.90    1.20
  -6   2   2    9.00    3.20
   6   2  -2    7.60    1.70
   6   2  -2    5.80    1.70
  -5  -2   2   27.20    2.50
  -5   2   2   25.40    2.20
  -5   2   2   24.10    2.80
   5   2  -2   23.70    2.90
  -4  -2   2    2.70    1.10
   4  -2  -2    1.90    1.20
  -4   2   2    3.40    1.30
   4   2  -2    3.40    1.40
  -4   2   2    3.30    1.30
   3  -2  -2  102.19    4.60
  -3  -2   2  106.79    4.60
   3   2  -2   98.09    4.70
  -3   2   2  100.49    4.70
  -3   2   2   93.59    4.50
  -2  -2   2    8.70    1.00
   2  -2  -2    8.40    0.90
  -2   2   2    7.40    1.30
  -2   2   2    9.70    1.00
   2   2  -2    8.50    1.20
   1  -2  -2 2161.38   79.49
  -1  -2   2 2285.87   80.49
  -1   2   2 2268.67   79.79
   0  -2   2  655.53   22.10
   0  -2   2  567.94   22.70
   1  -2   2  832.32   31.00
   1  -2   2  897.91   31.00
   2  -2   2  610.34   22.50
   3  -2   2 1332.87   48.70
  -3   2  -2 1393.56   48.10
   4  -2   2    3.20    1.50
  -4   2  -2    3.80    1.20
  -5  -2  -2 1254.97   44.70
  -5   2  -2 1278.17   45.20
  -6  -2  -2    8.90    2.00
   6   2   2    6.20    1.70
   6   2   2    7.80    1.60
  -6   2  -2    9.20    1.70
  -7  -2  -2  229.08    8.80
   7   2   2  223.68    8.50
  -7   2  -2  225.18    9.60
  -7   2  -2  228.98    8.80
  -7   2  -2  201.58    8.40
  -8  -2  -2   41.30    2.80
  -8   2  -2   43.40    2.80
   8   2   2   39.90    2.50
  -8   2  -2   40.90    3.60
  -9  -2  -2  140.89    6.50
   9   2   2  152.88    6.20
  -9   2  -2  158.58    7.50
  -9   2  -2  147.49    6.40
 -10  -2  -2   43.90    2.80
 -10  -2  -2   42.60    3.10
  10  -2   2   40.50    2.70
  10   2   2   38.50    2.50
 -10   2  -2   35.70    3.30
 -10   2  -2   38.40    2.80
  11  -2   2  101.09    4.40
 -11  -2  -2   90.79    4.60
 -11  -2  -2   96.89    4.40
  11   2   2   96.79    4.20
 -11   2  -2   96.19    4.50
 -11   2  -2   93.09    5.20
 -12  -2  -2  260.27   10.20
 -12  -2  -2  261.77    9.80
  12   2   2  263.47    9.80
 -12   2  -2  272.97   10.90
 -12   2  -2  257.47    9.90
 -13  -2  -2   32.80    2.00
  13   2   2   33.00    1.80
 -14  -2  -2   73.49    3.00
  13  -3  -2   15.40    1.10
 -13  -3   2   15.20    1.20
  12  -3  -2   23.20    1.50
 -12  -3   2   23.10    1.70
 -12  -3   2   25.70    1.70
 -12   3   2   24.30    2.70
  12   3  -2   25.60    1.50
 -11  -3   2  110.39    4.80
  11   3  -2  112.19    4.70
 -11   3   2  112.09    5.70
  11   3  -2  109.69    4.70
 -10  -3   2  320.67   12.10
  10   3  -2  327.67   12.00
  10   3  -2  328.57   12.00
 -10   3   2  304.27   13.10
   9   3  -2  674.13   24.30
   9   3  -2  691.93   24.50
  -9   3   2  668.33   25.60
  -9   3   2  669.93   24.00
   9   3  -2  676.53   24.30
   8   3  -2  398.46   15.10
   8   3  -2  403.26   14.90
  -8   3   2  393.86   14.60
  -8   3   2  428.76   16.30
   8   3  -2  390.36   14.90
  -7   3   2    2.10    1.10
   7   3  -2    2.50    1.30
   6   3  -2   54.99    3.10
   6   3  -2   57.09    3.10
   6   3  -2   57.29    3.00
  -6   3   2   57.59    2.80
   6   3  -2   56.09    3.20
  -6   3   2   57.89    3.90
  -6   3   2   58.39    2.70
  -5   3   2  184.28    7.90
   5   3  -2  170.38    7.00
   5   3  -2  179.28    6.90
  -5   3   2  173.18    6.60
   5   3  -2  178.58    7.00
  -5   3   2  173.48    6.70
   5   3  -2  165.98    7.00
   4   3  -2 1577.74   52.09
   4   3  -2 1428.56   52.19
  -4   3   2 1487.25   52.89
   4   3  -2 1511.95   51.99
  -4   3   2 1439.26   53.69
   3  -3  -2  801.52   30.60
  -3  -3   2  849.61   29.60
  -3   3   2  792.12   29.60
  -2  -3   2   44.00    2.80
  -2  -3   2   43.70    3.10
   2  -3  -2   40.70    2.70
  -2   3   2   44.40    2.80
  -1  -3   2 1895.91   65.89
  -1  -3   2 1816.92   65.49
   1  -3  -2 1879.11   64.89
  -1   3   2 1862.21   65.29
   0  -3   2 1535.15   52.89
   0  -3   2 1479.15   52.49
   0   3   2 1449.15   52.09
   0   3  -2 1469.75   51.99
   1  -3   2 2574.64   91.69
   1  -3   2 2909.51   93.69
  -1   3  -2 2573.24   90.69
   1   3   2 2357.56   90.49
   2  -3   2  136.89    6.30
   2  -3   2  122.79    6.50
  -2   3  -2  124.59    5.50
   2   3   2  120.19    5.40
   3  -3   2 1090.19   38.60
  -3   3  -2 1001.90   37.40
   4   3   2    5.20    1.40
  -4   3  -2    6.10    1.60
   4   3   2    7.20    1.40
   4   3   2    4.80    1.70
  -5  -3  -2  188.48    7.80
  -5   3  -2  175.18    7.50
   5   3   2  203.28    7.60
   5   3   2  205.48    7.70
   5   3   2  195.28    7.90
  -5   3  -2  208.08    8.70
  -6  -3  -2  159.38    6.50
  -6   3  -2  152.18    7.40
   6   3   2  159.28    6.60
  -6   3  -2  143.39    6.20
   6   3   2  156.08    6.20
   6   3   2  165.38    6.40
  -7  -3  -2  812.82   29.60
   7   3   2  802.32   28.60
  -7   3  -2  805.82   30.20
   7   3   2  822.02   28.60
  -7   3  -2  777.52   28.40
  -8  -3  -2   67.49    3.70
   8   3   2   68.49    3.40
  -8   3  -2   63.09    4.50
   8   3   2   69.69    3.60
  -9  -3  -2 1567.44   54.19
  -9   3  -2 1461.05   55.59
   9   3   2 1587.74   54.09
 -10  -3  -2    7.90    1.60
  10   3   2    6.80    1.40
 -10   3  -2    6.50    2.20
 -11  -3  -2  144.79    6.00
 -11  -3  -2  146.59    6.10
 -11   3  -2  153.48    7.10
  11   3   2  147.89    5.90
 -12  -3  -2    0.40    0.60
 -12  -3  -2    1.10    0.70
 -12   3  -2    0.30    1.20
  12   3   2   -0.30    0.50
 -13  -3  -2  557.64   19.40
  13   3   2  540.85   19.20
  12  -4  -2  371.16   13.40
 -12  -4   2  397.26   13.60
 -12  -4   2  370.06   13.40
 -11  -4   2   27.40    1.80
  11   4  -2   31.70    2.20
 -11   4   2   28.40    2.60
  11   4  -2   33.30    1.90
 -10  -4   2  165.78    6.70
  10   4  -2  165.88    6.70
 -10   4   2  171.58    7.80
  10   4  -2  183.08    7.40
  -9  -4   2   68.19    4.00
   9   4  -2   64.89    3.10
  -9   4   2   62.19    3.30
  -9   4   2   58.39    4.10
   9   4  -2   68.29    3.30
   9   4  -2   58.29    3.90
  -8   4   2    3.50    1.40
  -8   4   2    4.00    1.00
   8   4  -2    2.80    0.80
   8   4  -2    6.10    1.40
   7   4  -2   20.20    2.20
  -7   4   2   25.60    2.90
   7   4  -2   20.80    1.80
   7   4  -2   20.30    1.90
  -7   4   2   19.30    1.50
  -6   4   2 1220.68   43.50
   6   4  -2 1205.38   44.00
  -6   4   2 1223.18   43.50
   6   4  -2 1262.97   43.80
  -6   4   2 1308.47   45.50
   6   4  -2 1242.48   43.90
  -5   4   2   31.10    2.00
   5   4  -2   29.90    2.10
  -5   4   2   32.70    3.00
   5   4  -2   30.60    2.20
  -5   4   2   34.20    1.90
   5   4  -2   29.20    2.30
  -4   4   2   51.79    2.50
  -4   4   2   48.30    3.50
   4   4  -2   43.40    2.90
   4   4  -2   44.80    3.10
  -3   4   2  356.86   12.80
   3   4  -2  372.96   13.10
   3   4  -2  315.77   12.90
   3   4  -2  328.77   13.10
  -3   4   2  359.26   14.00
  -3   4   2  370.46   12.80
   3   4  -2  351.06   12.90
   2   4  -2  151.08    5.90
  -2   4   2  142.99    5.70
   2   4  -2  136.89    6.00
   2   4  -2  135.89    5.70
  -2   4   2  147.09    6.60
  -2   4   2  148.49    5.70
  -1   4   2   54.89    3.40
   1   4  -2   57.19    2.80
   1   4  -2   49.99    3.00
  -1   4   2   57.49    2.70
  -1   4   2   51.89    2.60
   1   4  -2   50.99    2.70
   0   4  -2  775.82   29.20
   0   4  -2  763.62   29.30
   0   4   2  835.62   29.20
   0   4  -2  872.61   29.30
   0   4   2  847.12   30.00
   0   4   2  870.21   29.30
   1   4   2  995.90   35.80
   1   4   2 1037.30   35.60
   1   4   2 1002.90   35.60
  -1   4  -2 1046.00   36.30
  -1   4  -2 1040.10   35.60
   1   4   2 1028.70   36.20
  -1   4  -2  941.51   35.50
  -2   4  -2  128.49    5.20
   2   4   2  136.89    5.30
  -2   4  -2  120.99    5.20
  -2   4  -2  133.39    6.00
   2   4   2  125.19    5.50
   3   4   2   22.70    1.60
   3   4   2   17.20    2.00
  -3   4  -2   22.40    2.40
  -3   4  -2   17.40    1.70
   4   4   2  474.25   19.60
  -4   4  -2  546.05   20.30
   4   4   2  539.15   19.00
  -4   4  -2  514.65   18.90
   4   4   2  566.54   19.30
   5   4   2 1237.98   43.40
   5   4   2 1229.38   43.70
  -5   4  -2 1285.77   44.90
   5   4   2 1241.28   43.40
  -5   4  -2 1178.98   43.20
  -6   4  -2  219.58    8.60
  -6   4  -2  223.78   10.40
   6   4   2  231.38    8.80
   6   4   2  233.18    8.80
  -7  -4  -2    5.20    2.20
  -7   4  -2    6.00    1.70
   7   4   2    5.40    1.30
   7   4   2    6.30    1.30
  -7   4  -2    4.40    2.10
   8   4   2    1.80    0.70
  -8   4  -2    2.00    1.30
   8   4   2    3.20    0.90
  -9  -4  -2  114.39    5.00
   9   4   2  118.89    4.90
   9   4   2  117.69    5.20
  -9   4  -2  112.99    6.20
 -10  -4  -2   93.59    4.20
 -10   4  -2   99.19    5.40
  10   4   2   95.79    4.00
 -11  -4  -2   71.29    3.30
 -11  -4  -2   72.99    3.20
 -11   4  -2   80.89    4.20
  11   4   2   71.69    3.10
 -12  -4  -2   92.89    3.60
  12   4   2   91.79    3.50
  10   5  -2  196.58    7.50
  10   5  -2  206.58    7.40
  -9  -5   2  245.68    9.80
   9   5  -2  260.17    9.80
   9   5  -2  259.47    9.60
  -9   5   2  281.87   10.80
  -8  -5   2   97.49    4.10
  -8   5   2   93.39    5.10
  -8   5   2   97.09    3.80
   8   5  -2   88.19    4.00
   8   5  -2   96.29    4.00
  -7  -5   2   95.29    4.30
  -7   5   2  101.69    4.10
   7   5  -2  105.69    4.50
   7   5  -2   98.09    4.40
  -7   5   2   99.69    5.50
   7   5  -2   99.19    4.30
   6   5  -2   47.10    2.60
   6   5  -2   46.50    2.60
   6   5  -2   49.20    2.80
  -6   5   2   49.80    2.40
  -6   5   2   46.60    3.60
   5   5  -2 1177.68   41.20
  -5   5   2 1188.98   40.70
   5   5  -2 1185.28   41.00
   5   5  -2 1191.58   41.10
  -5   5   2 1151.28   40.70
  -5   5   2 1078.99   42.30
  -4   5   2  711.33   25.40
   4   5  -2  716.63   25.80
  -4   5   2  678.93   26.90
   4   5  -2  736.73   25.70
   4   5  -2  717.23   25.90
  -4   5   2  745.23   25.50
  -3   5   2  550.94   21.30
  -3   5   2  549.74   19.90
   3   5  -2  568.74   20.10
  -3   5   2  558.74   19.90
   3   5  -2  555.14   20.30
   3   5  -2  549.95   20.10
  -2   5   2  433.76   15.70
  -2   5   2  440.16   16.90
  -2   5   2  434.76   15.70
   2   5  -2  423.06   15.80
   2   5  -2  419.46   15.90
   2   5  -2  436.36   15.80
  -1   5   2  297.17   11.00
  -1   5   2  302.07   11.10
   1   5  -2  290.27   11.10
   1   5  -2  296.87   11.10
   1   5  -2  292.67   11.20
   0   5   2 1183.28   41.40
   0   5   2 1203.98   41.40
   0   5  -2 1192.18   41.40
   0   5  -2 1130.59   41.30
  -1   5  -2  655.73   22.90
   1   5   2  648.54   23.00
  -1   5  -2  628.64   22.80
   1   5   2  629.24   22.90
  -2   5  -2    4.90    1.30
  -2   5  -2    4.30    1.60
   2   5   2    2.40    0.70
  -2   5  -2    3.70    1.30
   3   5   2  108.29    4.70
   3   5   2  112.69    4.70
  -3   5  -2  112.59    5.70
  -3   5  -2  105.89    4.60
  -3   5  -2  109.79    4.60
   4   5   2 1182.88   40.00
  -4   5  -2 1084.09   41.00
  -4   5  -2 1158.08   39.80
   4   5   2 1114.79   40.10
   5   5   2  125.39    5.30
  -5   5  -2  122.99    6.40
  -5   5  -2  125.99    5.20
   5   5   2  131.49    5.30
  -6   5  -2   24.10    1.90
   6   5   2   22.70    1.70
  -6   5  -2   25.60    2.80
   6   5   2   25.00    1.90
   7   5   2  209.38    7.90
  -7   5  -2  202.38    9.20
   7   5   2  209.28    7.90
  -8   5  -2    7.30    2.20
   8   5   2    6.60    1.10
   8   5   2    7.50    1.50
  -9  -5  -2   27.70    2.00
  -9   5  -2   29.70    2.70
   9   5   2   28.20    1.60
 -10  -5  -2  572.24   20.40
  10   5   2  584.54   20.30
   8   6  -2    6.70    0.80
   8   6  -2    6.90    0.70
  -7   6   2   29.60    1.50
   7   6  -2   28.10    1.50
   7   6  -2   26.30    1.50
   6   6  -2  132.09    5.00
   6   6  -2  125.39    5.10
  -6   6   2  126.99    6.20
  -6   6   2  131.09    4.90
  -5   6   2   66.09    4.20
  -5   6   2   63.89    2.80
   5   6  -2   63.59    3.10
   5   6  -2   63.79    2.90
  -4   6   2   11.20    1.00
   4   6  -2   11.60    1.20
   4   6  -2   10.80    1.10
  -4   6   2    6.20    2.80
   4   6  -2    9.40    1.50
  -4   6   2   10.80    1.10
   3   6  -2  510.75   18.00
  -3   6   2  497.05   17.90
  -3   6   2  498.25   17.90
   3   6  -2  511.15   18.10
   3   6  -2  493.05   18.10
   2   6  -2   84.59    3.90
   2   6  -2   87.69    3.70
   2   6  -2   84.99    3.70
  -2   6   2   83.49    3.60
  -2   6   2   85.79    3.60
  -1   6   2   14.30    1.20
   1   6  -2   14.60    1.30
   1   6  -2   16.00    1.40
  -1   6   2   14.30    1.20
   0   6  -2    2.60    0.90
   0   6   2    2.20    0.90
   1   6   2  165.28    6.60
  -1   6  -2  174.28    6.60
   1   6   2  173.28    6.60
  -1   6  -2  165.88    6.50
   2   6   2   75.99    3.30
  -2   6  -2   73.69    3.20
  -2   6  -2   69.09    3.20
   2   6   2   71.39    3.20
  -3   6  -2  513.05   18.00
   3   6   2  503.55   18.10
   3   6   2  503.45   18.20
   4   6   2   17.30    1.20
   4   6   2   17.40    1.40
  -4   6  -2   13.00    1.60
   5   6   2   39.90    2.00
   5   6   2   43.10    2.20
  -6  -6  -2   59.79    2.90
   6   6   2   61.39    2.70
   6   6   2   63.69    2.70
  -7  -6  -2  101.69    4.00
   7   6   2  103.79    4.00
   7   6   2  102.49    4.00
  -2   7   2  214.08    7.40
   2   7  -2  194.18    7.50
  -1   7   2   12.60    0.90
  -1   7   2   10.50    0.90
   0   7   2  280.77    9.60
   0   7   2  257.27    9.60
   1   7   2  147.19    5.50
   1   7   2  153.98    5.50
   2   7   2   54.59    2.30
   2   7   2   60.59    2.40
  15   0  -3    0.30    0.50
  14   0  -3    0.20    0.50
 -13   0   3   16.50    1.60
  13   0  -3   16.30    1.30
 -12   0   3   -1.20    0.80
  12   0  -3    1.40    0.60
  11   0  -3 1054.89   38.00
 -11   0   3 1099.69   38.20
  10   0  -3    0.10    0.70
 -10   0   3    0.70    1.00
  -9   0   3 2542.75   89.59
   9   0  -3 2616.84   89.49
   9   0  -3 2566.14   89.49
   8   0  -3    0.30    1.10
  -7   0   3    1.30    1.30
  -6   0   3    0.10    0.80
  -5   0   3 2230.58   80.89
  -3   0   3  759.62   27.60
   3   0  -3  781.12   27.80
  -1   0   3    4.90    0.60
   1   0  -3    4.80    0.60
   0   0  -3    1.70    0.40
   1   0   3 1325.77   48.90
   2   0   3    0.20    0.30
   3   0   3 2799.22  105.19
   4   0   3    1.50    0.80
   5   0   3 3522.35  126.79
  -5   0  -3 3730.03  131.59
  -5   0  -3 3552.44  125.59
  -6   0  -3    0.20    1.00
  -6   0  -3    0.20    0.80
  -7   0  -3   45.00    2.70
  -7   0  -3   42.60    4.30
  -7   0  -3   43.00    3.00
  -8   0  -3    1.10    1.00
   8   0   3    0.30    1.10
  -9   0  -3   78.19    4.50
   9   0   3   78.69    3.90
  -9   0  -3   74.59    4.00
  10   0   3    0.40    1.10
 -10   0  -3    1.30    1.00
 -11   0  -3  570.94   21.20
  11   0   3  577.94   20.70
  12   0   3   -0.10    1.00
 -13   0  -3   90.29    4.70
 -14   0  -3    0.40    0.50
  15  -1  -3   36.60    1.60
  15   1  -3   35.40    1.60
  14  -1  -3  301.57   11.00
 -14  -1   3  307.97   11.10
  14   1  -3  307.97   11.20
  13  -1  -3   15.50    1.20
 -13  -1   3   15.60    1.50
  13   1  -3   16.00    1.30
 -12  -1   3  354.06   13.10
  12  -1  -3  339.97   12.80
  12   1  -3  351.96   12.80
 -12   1   3  347.17   12.90
  11  -1  -3  384.86   14.70
 -11  -1   3  374.66   14.30
 -11   1   3  393.86   14.40
  10   1  -3    2.10    1.20
  10   1  -3    1.40    0.70
 -10   1   3    0.80    1.40
   9   1  -3  122.39    5.30
  -9   1   3  129.29    6.00
  -9   1   3  126.39    5.80
   9   1  -3  125.79    5.40
   8  -1  -3  614.94   22.70
  -8   1   3  648.04   23.50
   8   1  -3  639.94   22.90
   8   1  -3  651.63   22.80
  -7  -1   3   61.39    5.00
  -7   1   3   63.59    3.50
  -7   1   3   60.89    2.80
   7   1  -3   57.69    3.00
  -6  -1   3 1211.08   43.00
  -6   1   3 1124.99   43.20
  -6   1   3 1177.08   41.50
   5  -1  -3  813.02   31.60
  -5  -1   3  927.91   31.90
  -5   1   3  814.22   31.80
   5   1  -3  861.31   31.90
  -5   1   3  908.91   30.90
  -4  -1   3  322.07   12.20
   4  -1  -3  304.57   12.10
   4   1  -3  311.47   12.30
  -4   1   3  306.67   12.30
  -2  -1   3 2448.85   93.59
   2  -1  -3 2821.22   95.09
  -2   1   3 2525.35   93.19
   2   1  -3 2580.64   92.99
  -1  -1   3 1036.70   38.00
   1  -1  -3 1065.59   38.40
  -1   1   3 1061.39   39.70
   1   1  -3 1143.29   40.10
   0  -1  -3    5.20    0.50
   0  -1   3    3.50    0.60
   0   1   3    4.40    0.50
   1  -1   3 1473.55   53.89
   1  -1   3 1510.25   56.49
   1   1   3 1678.53   54.59
   1   1   3 1478.75   54.39
   2  -1   3   89.99    4.10
   2   1   3   84.59    3.40
   2   1   3   86.89    3.40
   3  -1   3  163.98    6.80
   3   1   3  155.18    6.10
  -4  -1  -3  952.60   33.90
   4  -1   3  991.80   34.60
  -4   1  -3  949.11   33.80
   4   1   3  916.11   33.70
  -5  -1  -3   29.00    2.20
   5   1   3   30.70    2.10
  -5   1  -3   25.70    2.10
  -6  -1  -3  243.68   10.30
   6   1   3  221.28    9.90
  -6   1  -3  251.37    9.70
  -6   1  -3  231.38   10.90
  -7  -1  -3    2.30    1.90
  -7  -1  -3    3.90    1.20
  -7   1  -3    2.60    1.50
  -7   1  -3    5.50    1.70
  -8  -1  -3  592.54   21.40
  -8  -1  -3  564.74   21.30
   8  -1   3  549.85   21.10
   8   1   3  578.84   21.10
  -8   1  -3  632.04   21.40
  -8   1  -3  607.84   22.30
  -9  -1  -3   95.19    5.20
   9  -1   3   98.89    4.80
  -9  -1  -3  105.09    4.90
  -9   1  -3  107.79    4.80
  -9   1  -3  106.69    5.50
 -10  -1  -3  112.89    5.70
 -10  -1  -3  119.39    5.30
  10  -1   3  110.09    5.00
 -10   1  -3  109.19    5.20
  10   1   3  108.79    4.90
 -10   1  -3  122.89    6.40
 -11  -1  -3   29.50    2.60
  11  -1   3   25.50    2.50
 -11  -1  -3   28.40    2.60
  11   1   3   25.00    2.10
 -11   1  -3   24.40    2.80
 -12  -1  -3  144.49    6.50
  12   1   3  147.89    5.90
 -12   1  -3  148.19    6.10
 -13  -1  -3   19.90    1.70
 -13   1  -3   19.60    1.60
 -14   1  -3    0.90    0.60
  14  -2  -3   15.50    1.10
 -14  -2   3   13.90    1.70
 -13  -2   3  209.98    8.00
  13  -2  -3  211.88    7.90
  13   2  -3  210.18    7.90
 -12  -2   3   21.90    1.60
  12  -2  -3   18.80    1.50
  12   2  -3   17.90    1.70
  11   2  -3   37.70    2.50
  11   2  -3   38.30    2.30
 -11   2   3   34.90    3.10
  10   2  -3    7.70    1.60
  10   2  -3    2.60    1.10
 -10   2   3    4.80    2.00
  -9   2   3  307.17   12.10
   9   2  -3  295.47   11.10
   9   2  -3  277.57   11.20
   9   2  -3  298.67   11.30
   8  -2  -3  676.23   25.00
   8   2  -3  691.23   25.30
  -8   2   3  719.53   25.00
   8   2  -3  687.43   25.30
  -8   2   3  739.63   26.20
   8   2  -3  718.03   25.20
   7   2  -3  340.17   13.30
  -7   2   3  373.86   14.10
  -7   2   3  353.46   12.90
   7   2  -3  361.66   13.20
   7   2  -3  362.26   13.20
   7   2  -3  357.26   13.30
  -6  -2   3  208.98    9.60
  -6   2   3  219.88   11.10
   6   2  -3  195.68    7.90
   6   2  -3  194.68    7.90
  -6   2   3  195.48    7.60
   6   2  -3  199.18    7.90
   6   2  -3  211.78    8.30
  -6   2   3  213.28    8.60
  -5  -2   3    8.60    1.90
   5   2  -3    6.00    2.80
  -5   2   3    7.30    2.10
  -5   2   3    6.00    1.50
   4  -2  -3 3582.24  134.89
  -4  -2   3 4115.49  137.39
  -4   2   3 3806.42  131.49
  -4   2   3 3748.92  135.09
   4   2  -3 3678.83  132.49
   3  -2  -3  467.05   17.80
  -3  -2   3  500.65   17.90
  -3   2   3  482.65   17.50
  -3   2   3  459.55   17.80
   3   2  -3  474.75   18.10
   2  -2  -3  148.99    6.20
  -2  -2   3  169.48    6.50
   2   2  -3  149.69    6.60
  -2   2   3  144.49    6.10
  -2   2   3  142.59    6.20
  -1  -2   3  108.19    4.80
   1  -2  -3  107.69    4.30
  -1   2   3  101.99    4.60
  -1   2   3  106.29    4.20
   0  -2   3   44.80    2.50
   0  -2   3   46.40    2.80
   1  -2   3  145.59    6.30
   1  -2   3  138.89    6.40
   2  -2   3  839.92   30.00
   2  -2   3  835.72   30.20
  -2   2  -3  798.62   29.40
   3  -2   3 1287.97   45.40
   3   2   3 1194.28   45.00
  -3   2  -3 1289.47   44.50
   4   2   3  430.36   16.70
  -4   2  -3  483.45   17.10
  -5   2  -3   58.19    4.00
   5   2   3   46.70    3.50
  -6  -2  -3  170.78    6.90
  -6   2  -3  170.28    6.90
   6   2   3  169.18    6.70
  -6   2  -3  173.08    7.70
  -7  -2  -3  718.53   25.60
  -7   2  -3  685.63   26.60
  -7   2  -3  733.23   25.50
   7   2   3  709.83   25.30
  -8   2  -3  235.88   10.60
   8   2   3  236.38    9.30
  -8   2  -3  250.87   10.00
  -9  -2  -3   42.10    2.90
   9   2   3   51.59    2.70
  -9   2  -3   43.20    2.90
  -9   2  -3   41.20    3.50
 -10  -2  -3  407.96   15.80
 -10  -2  -3  408.16   15.40
 -10   2  -3  416.16   15.30
  10   2   3  419.46   15.10
 -10   2  -3  401.36   16.50
 -11  -2  -3  254.87   10.40
 -11  -2  -3  213.08    9.30
  11   2   3  257.67    9.80
 -11   2  -3  221.88   10.00
 -11   2  -3  222.38   10.20
 -12  -2  -3   90.89    4.30
 -12  -2  -3   85.49    3.90
 -12   2  -3   85.29    3.90
  12   2   3   87.29    3.80
 -13  -2  -3   18.80    1.80
  13   2   3   17.80    1.60
 -13   2  -3   16.40    1.60
 -14  -2  -3  559.14   19.70
 -13  -3   3    8.60    0.90
  13   3  -3    8.50    0.80
  12  -3  -3   28.30    1.80
 -12  -3   3   25.70    1.90
 -12  -3   3   28.50    1.70
  12   3  -3   25.80    1.70
 -12   3   3   23.90    2.80
 -11  -3   3  220.98    8.70
  11   3  -3  227.78    8.60
 -11   3   3  226.98    9.50
  11   3  -3  224.88    8.60
 -10  -3   3    1.80    0.70
  10   3  -3    0.20    0.60
  10   3  -3    0.50    0.70
  10   3  -3    0.10    0.80
 -10   3   3    0.40    1.00
   9   3  -3  522.65   18.40
   9   3  -3  474.05   18.40
   9   3  -3  504.65   18.30
  -9   3   3  505.45   19.40
  -9   3   3  495.25   18.00
   8   3  -3   11.70    1.70
  -8   3   3   10.60    1.20
  -8   3   3   10.50    2.10
   8   3  -3    9.10    1.70
   8   3  -3   10.60    1.60
   7   3  -3   52.69    3.10
   7   3  -3   48.60    2.80
  -7   3   3   47.90    2.40
  -7   3   3   46.20    3.40
   7   3  -3   44.80    2.80
  -6   3   3   94.19    4.00
  -6   3   3  102.19    5.20
  -6   3   3   97.49    4.10
   6   3  -3   97.09    4.40
   6   3  -3   96.59    4.30
   6   3  -3   93.89    4.40
   6   3  -3   96.09    4.40
   5   3  -3 2207.48   78.09
   5   3  -3 2132.19   78.19
  -5   3   3 2270.37   77.89
  -5   3   3 2185.08   77.79
   5   3  -3 2291.47   78.19
  -5   3   3 2293.57   79.19
   5   3  -3 2329.67   78.09
  -4   3   3   92.69    4.00
   4   3  -3   96.09    4.30
   4   3  -3   98.19    4.40
   4   3  -3  101.99    4.30
  -4   3   3   97.49    4.00
  -4   3   3  100.19    5.00
   4   3  -3   94.59    4.40
  -3  -3   3  188.98    8.00
  -3   3   3  178.28    7.60
   3   3  -3  178.48    6.90
  -3   3   3  170.68    6.70
   3   3  -3  166.18    7.20
  -2  -3   3  117.59    5.60
  -2   3   3  107.89    5.10
  -1  -3   3  818.72   29.60
  -1  -3   3  796.02   30.10
  -1   3   3  820.32   29.20
   0  -3   3 1164.28   40.30
   0  -3   3 1061.99   40.70
   0   3   3 1126.09   39.70
   1  -3   3 1781.22   65.29
   1  -3   3 1909.11   64.89
  -1   3  -3 1824.02   63.89
   1   3   3 1784.12   63.89
   2  -3   3   28.60    3.00
   2   3   3   31.60    2.40
  -2   3  -3   30.60    2.30
   3  -3   3    7.80    2.60
   3   3   3    6.90    1.40
   3   3   3    5.70    1.90
  -3   3  -3    6.90    1.50
   3   3   3    8.80    1.60
  -4   3  -3 1446.66   52.59
   4   3   3 1464.65   51.89
   4   3   3 1551.04   51.79
   4   3   3 1460.85   51.59
   5   3   3  561.54   20.30
  -5   3  -3  548.35   20.10
   5   3   3  557.04   20.00
   5   3   3  562.64   19.90
  -5   3  -3  550.74   21.10
  -6  -3  -3  352.36   13.50
  -6   3  -3  364.26   13.50
   6   3   3  369.26   13.30
   6   3   3  361.46   13.40
  -6   3  -3  364.96   15.10
  -7  -3  -3 1119.89   38.60
   7   3   3 1060.89   38.50
   7   3   3 1079.49   38.30
  -7   3  -3 1086.59   40.20
  -7   3  -3 1096.59   38.60
  -8  -3  -3  550.34   20.40
  -8   3  -3  562.94   20.30
   8   3   3  561.34   20.20
  -9  -3  -3  291.47   11.10
   9   3   3  300.37   10.90
  -9   3  -3  266.27   12.40
  -9   3  -3  295.17   11.00
 -10  -3  -3   90.49    4.90
 -10  -3  -3   96.59    4.40
 -10   3  -3   93.79    6.00
  10   3   3   93.39    4.30
 -11  -3  -3  269.87   10.30
 -11  -3  -3  266.67   10.40
 -11   3  -3  277.67   12.30
  11   3   3  279.37   10.10
 -12  -3  -3   39.10    2.20
 -12  -3  -3   41.90    2.20
  12   3   3   42.60    2.10
 -12   3  -3   45.90    3.20
 -13  -3  -3    7.70    1.00
 -12  -4   3  112.09    4.20
  12  -4  -3  111.49    4.20
 -12  -4   3  103.89    4.40
 -11  -4   3   36.50    1.90
  11   4  -3   35.30    1.90
  11   4  -3   33.70    1.80
 -11   4   3   34.40    2.70
 -10  -4   3  197.98    7.70
 -10   4   3  199.38    8.70
  10   4  -3  201.38    7.70
   9   4  -3  804.12   28.30
   9   4  -3  786.22   28.60
  -9   4   3  761.92   29.10
  -8   4   3   16.40    1.60
   8   4  -3   20.70    3.10
  -8   4   3   19.70    2.50
   8   4  -3   13.00    1.60
  -7   4   3  640.34   22.90
  -7   4   3  687.13   25.90
   7   4  -3  640.44   23.20
   7   4  -3  627.74   23.10
   7   4  -3  613.74   23.70
   6   4  -3  789.92   28.80
   6   4  -3  804.42   28.70
  -6   4   3  840.52   30.30
   6   4  -3  812.22   28.90
  -6   4   3  776.22   28.40
  -6   4   3  797.62   28.40
  -5   4   3   87.89    3.80
  -5   4   3   93.09    5.10
   5   4  -3   88.99    4.20
  -5   4   3   87.89    3.80
   5   4  -3   88.19    4.10
   5   4  -3   87.19    4.10
   5   4  -3   84.29    4.20
  -4   4   3  145.49    6.50
   4   4  -3  143.99    6.00
   4   4  -3  138.09    5.90
  -4   4   3  144.89    5.60
  -4   4   3  143.99    6.90
   4   4  -3  136.89    6.00
  -3   4   3 1943.81   66.09
   3   4  -3 1882.31   66.19
   3   4  -3 1811.82   66.19
   3   4  -3 1759.72   66.39
   3   4  -3 2005.90   66.39
  -3   4   3 1971.70   66.09
  -3   4   3 1915.21   67.39
   2   4  -3  497.95   18.60
   2   4  -3  504.65   18.30
  -2   4   3  504.55   18.30
   2   4  -3  481.65   18.40
  -2   4   3  524.95   19.40
   2   4  -3  526.45   18.50
  -2   4   3  526.95   18.30
   1   4  -3  353.16   12.60
   1   4  -3  330.27   12.70
  -1   4   3  329.17   12.40
   1   4  -3  327.67   12.50
  -1   4   3  352.96   13.50
  -1   4   3  354.26   12.50
   0   4   3  179.38    7.70
   0   4   3  185.08    6.90
   0   4  -3  165.58    6.90
   0   4  -3  182.78    7.00
   0   4   3  185.68    6.90
   0   4  -3  166.38    7.10
  -1   4  -3  115.09    4.80
  -1   4  -3  101.79    4.70
   1   4   3  118.39    5.40
   1   4   3  109.79    4.60
  -1   4  -3  113.09    5.40
   1   4   3  121.29    4.80
   2   4   3    0.70    0.60
  -2   4  -3    1.20    1.00
   2   4   3    1.00    0.70
   2   4   3    0.10    1.00
   2   4   3    1.40    1.20
  -2   4  -3    0.80    1.00
  -2   4  -3   -0.40    0.90
  -3   4  -3 1789.12   58.79
   3   4   3 1657.33   57.89
   3   4   3 1600.04   57.79
  -3   4  -3 1564.54   57.59
   3   4   3 1647.14   57.69
   4   4   3  122.09    4.90
  -4   4  -3  121.09    5.90
  -4   4  -3  107.79    5.10
   4   4   3  115.79    4.90
   5   4   3  575.94   20.70
  -5   4  -3  597.84   22.10
   5   4   3  554.44   20.70
   6   4   3  733.23   26.10
   6   4   3  751.32   26.20
  -6   4  -3  715.13   27.70
  -7   4  -3  187.78    9.40
   7   4   3  211.58    7.90
   7   4   3  206.68    7.90
  -8   4  -3  512.15   21.30
   8   4   3  564.74   19.70
   8   4   3  565.34   20.10
  -9  -4  -3  169.48    7.00
   9   4   3  189.08    6.90
  -9   4  -3  165.98    8.30
 -10  -4  -3    5.70    1.80
 -10  -4  -3    7.70    1.20
 -10   4  -3    9.70    2.00
  10   4   3    5.90    1.00
 -11  -4  -3  116.19    4.80
 -11   4  -3  126.59    5.80
 -10  -5   3   56.69    2.80
  10   5  -3   61.69    2.50
  10   5  -3   62.69    2.50
   9   5  -3   47.50    2.50
   9   5  -3   42.90    2.20
  -9   5   3   48.30    3.20
  -8  -5   3  359.96   13.20
  -8   5   3  386.46   15.00
   8   5  -3  358.06   13.20
   8   5  -3  361.96   13.40
   8   5  -3  358.66   13.30
  -8   5   3  355.56   13.10
  -7   5   3   69.29    3.00
  -7   5   3   69.79    4.30
   7   5  -3   69.39    3.20
   7   5  -3   66.29    3.30
   7   5  -3   70.89    3.40
   6   5  -3    2.90    1.10
   6   5  -3    3.90    1.10
   5   5  -3    3.40    0.90
  -5   5   3    4.60    1.00
  -5   5   3    4.30    1.00
  -5   5   3    2.40    1.30
   5   5  -3    3.60    1.10
   5   5  -3    3.80    1.30
   4   5  -3  398.76   14.50
   4   5  -3  395.56   14.30
  -4   5   3  402.46   14.10
  -4   5   3  354.56   15.50
   4   5  -3  384.46   14.40
  -4   5   3  388.56   14.10
  -3   5   3  195.88    9.20
   3   5  -3  207.48    8.10
   3   5  -3  214.98    8.00
   3   5  -3  209.18    8.30
  -3   5   3  197.38    8.00
  -3   5   3  207.08    7.90
   2   5  -3   31.80    2.20
  -2   5   3   37.50    3.20
   2   5  -3   35.20    2.20
  -2   5   3   36.80    2.00
   2   5  -3   35.00    2.50
   1   5  -3   83.79    3.80
  -1   5   3   79.59    3.70
  -1   5   3   81.99    3.60
   1   5  -3   84.29    4.00
  -1   5   3   80.29    4.70
   1   5  -3   81.49    3.80
   0   5  -3    8.50    1.50
   0   5  -3    8.80    1.30
   0   5   3    7.90    1.20
   0   5   3    9.90    2.40
   1   5   3  136.19    5.70
   1   5   3  141.19    6.20
  -1   5  -3  141.39    5.60
  -1   5  -3  126.09    5.50
   2   5   3   25.10    2.00
  -2   5  -3   28.80    2.10
   2   5   3   29.40    1.90
  -2   5  -3   26.60    2.00
   3   5   3  176.38    6.90
  -3   5  -3  167.58    6.80
   3   5   3  184.48    8.00
  -3   5  -3  170.98    7.90
  -4   5  -3  167.48    8.00
  -4   5  -3  179.48    6.90
   4   5   3  175.38    7.00
   4   5   3  181.68    6.90
   5   5   3    1.20    0.60
  -5   5  -3    1.80    1.30
   5   5   3    2.20    1.00
   6   5   3    2.60    1.00
  -6   5  -3    2.60    1.30
  -7   5  -3   88.99    5.00
   7   5   3   89.99    3.90
   7   5   3   92.69    3.90
  -8  -5  -3   10.50    1.20
   8   5   3   14.80    1.40
   8   5   3   13.20    1.20
  -8   5  -3   12.40    2.30
  -9  -5  -3   14.40    1.20
   9   5   3   12.80    1.00
  -9   5  -3   13.30    2.30
 -10  -5  -3   67.49    2.80
  10   5   3   67.69    2.70
   8   6  -3   68.59    2.70
   7   6  -3   63.59    2.70
   7   6  -3   68.59    3.10
  -7   6   3   62.29    2.60
  -6   6   3 1027.90   36.00
  -6   6   3 1073.09   37.20
   6   6  -3 1067.39   36.10
   6   6  -3  964.60   36.10
   5   6  -3   17.70    1.30
  -5   6   3   14.90    2.70
   5   6  -3   16.10    1.50
   5   6  -3   16.20    1.30
  -5   6   3   17.60    1.30
   4   6  -3  295.37   10.60
  -4   6   3  279.87   11.70
  -4   6   3  293.77   10.80
   4   6  -3  281.77   10.70
  -4   6   3  283.37   10.50
   4   6  -3  297.17   10.80
   3   6  -3  103.09    4.40
   3   6  -3  105.79    4.30
   3   6  -3  101.49    4.30
  -3   6   3   97.89    4.20
  -3   6   3  116.19    4.90
  -3   6   3   98.09    5.60
  -2   6   3    6.70    0.90
  -2   6   3    6.30    1.30
   2   6  -3    8.10    1.30
   2   6  -3    8.20    1.60
   2   6  -3    6.90    1.10
  -1   6   3  424.36   15.60
  -1   6   3  432.36   15.60
   1   6  -3  455.75   15.60
   1   6  -3  422.46   15.70
   0   6   3 1099.29   38.80
   0   6  -3 1113.59   38.80
   0   6   3 1055.19   38.80
   0   6  -3 1159.38   38.80
   1   6   3    9.50    1.00
  -1   6  -3    9.70    1.20
  -1   6  -3    7.90    1.40
   1   6   3   10.00    1.00
   2   6   3  267.37    9.90
  -2   6  -3  280.47   10.00
   2   6   3  252.37    9.90
   3   6   3    5.00    0.90
   3   6   3    4.80    0.80
  -4  -6  -3  254.07    9.50
   4   6   3  257.57    9.40
   4   6   3  256.97    9.60
  -5  -6  -3   22.50    1.60
   5   6   3   18.80    1.30
   5   6   3   17.90    1.30
  -6  -6  -3  788.92   26.70
   6   6   3  775.92   26.60
   6   6   3  712.93   26.70
  -7  -6  -3  182.68    6.90
   7   6   3  195.58    6.90
  -2   7   3    0.00    0.40
  -1   7   3  251.17    9.30
  -1   7   3  270.77    9.30
   0   7   3   14.70    1.00
   0   7   3   15.40    0.90
   1   7   3    9.50    0.80
   1   7   3    8.80    0.80
  15   0  -4    0.00    0.40
 -14   0   4   99.79    4.00
  14   0  -4   96.19    3.90
  13   0  -4    0.40    0.50
 -13   0   4    2.20    0.90
  12   0  -4   55.99    2.80
 -12   0   4   54.69    3.00
  11   0  -4    0.70    0.60
 -11   0   4    1.30    0.90
  10   0  -4   20.20    1.90
  10   0  -4   21.60    1.70
   9   0  -4    0.50    0.70
  -9   0   4    0.20    0.90
   9   0  -4    5.80    1.50
   8   0  -4  546.05   19.60
  -6   0   4 1015.00   37.70
   5   0  -4    0.40    0.70
  -5   0   4   -0.10    0.50
  -4   0   4  482.35   17.90
   4   0  -4  458.25   17.90
   3   0  -4    0.10    0.40
  -3   0   4    0.70    0.60
  -2   0   4 1084.49   38.30
   2   0  -4  970.20   37.90
   1   0  -4    0.10    0.30
   0   0  -4 3184.48  113.09
   0   0   4 3075.19  112.49
   1   0   4    4.70    0.70
   2   0   4 1691.33   61.99
   2   0   4 1657.33   60.09
   3   0   4    0.30    0.40
  -4   0  -4  278.47   10.70
   4   0   4  286.77   11.20
  -5   0  -4    0.00    0.70
   5   0   4   -0.50    0.80
  -6   0  -4 1334.07   47.30
  -7   0  -4   -1.20    1.30
  -7   0  -4    0.90    0.90
  -7   0  -4    1.30    1.00
  -8   0  -4  445.46   17.00
  -8   0  -4  421.36   16.30
  -8   0  -4  457.95   16.40
  -9   0  -4    0.90    1.00
 -10   0  -4  621.94   22.80
 -11   0  -4    0.00    0.90
 -12   0  -4   10.00    1.40
 -13   0  -4   -0.10    0.60
 -14   0  -4    9.20    1.00
  14  -1  -4   42.20    2.50
 -14  -1   4   35.80    1.90
  14   1  -4   34.50    1.80
  13  -1  -4   86.49    3.70
 -13  -1   4   89.99    3.80
  13   1  -4   87.49    3.70
  12  -1  -4   57.79    2.90
 -12  -1   4   57.99    3.00
  12   1  -4   62.79    3.10
 -11  -1   4  884.91   31.90
  11  -1  -4  894.81   31.90
  11   1  -4  900.41   31.80
  11   1  -4  907.21   31.80
 -10  -1   4  108.79    4.80
  10  -1  -4  107.09    4.70
  10   1  -4  112.09    4.80
  10   1  -4  108.99    5.00
   9  -1  -4  216.28    7.50
   9   1  -4  178.48    7.50
   9   1  -4  182.98    7.90
  -9   1   4  180.88    8.10
   8  -1  -4  131.29    5.50
   8   1  -4  139.99    5.70
   8   1  -4  142.69    5.60
  -8   1   4  132.99    6.20
   7   1  -4  440.36   17.80
   7   1  -4  490.75   18.00
   7   1  -4  543.05   18.00
  -7   1   4  512.05   18.50
  -7   1   4  499.75   17.70
  -6  -1   4   81.19    4.90
  -6   1   4   76.19    3.80
  -6   1   4   76.69    5.20
  -5  -1   4  974.60   34.60
   5  -1  -4  894.31   34.70
  -5   1   4  947.31   33.60
   5   1  -4  958.20   35.10
  -5   1   4  953.10   34.90
  -4  -1   4 1551.64   55.79
   4  -1  -4 1609.74   56.09
  -4   1   4 1617.74   55.09
  -4   1   4 1488.85   56.19
   4   1  -4 1598.64   56.39
   3  -1  -4 4974.50  166.18
  -3  -1   4 4707.73  166.38
  -3   1   4 4213.18  163.58
   3   1  -4 4397.16  165.58
  -2  -1   4 1323.57   48.00
   2  -1  -4 1329.37   46.30
  -2   1   4 1339.27   47.40
   2   1  -4 1236.28   46.40
  -1  -1   4   20.70    1.50
   1   1  -4   24.20    1.70
  -1   1   4   22.90    1.40
   0  -1  -4 1496.85   53.59
   0  -1   4 1513.35   53.19
   0   1   4 1460.55   54.29
   1  -1   4 9999.00  340.57
   1  -1   4 9195.18  338.07
   2  -1   4   26.00    2.00
   2  -1   4   24.90    1.80
   2   1   4   24.70    1.40
   2   1   4   25.00    1.40
   3  -1   4   30.80    2.40
  -3   1  -4   30.00    2.10
   3   1   4   36.30    1.90
   3   1   4   30.00    1.80
   3   1   4   36.70    3.10
   4  -1   4  358.96   14.70
  -4   1  -4  388.66   14.00
   4   1   4  370.56   13.90
  -5   1  -4  382.66   13.70
   5   1   4  330.07   13.60
  -6   1  -4 1349.86   48.30
  -6   1  -4 1364.16   47.60
  -7  -1  -4 1375.76   47.50
  -7  -1  -4 1394.16   47.50
   7   1   4 1274.37   47.20
  -7   1  -4 1357.96   47.40
  -7   1  -4 1347.67   48.30
  -8  -1  -4  129.99    5.60
  -8  -1  -4  122.09    5.50
  -8   1  -4  130.89    5.50
   8   1   4  130.69    6.00
   8   1   4  122.09    5.30
  -8   1  -4  119.09    6.20
  -9  -1  -4    5.20    1.90
  -9   1  -4    6.90    1.60
   9   1   4    5.90    1.90
  -9   1  -4    6.00    2.00
 -10  -1  -4  308.17   12.00
 -10  -1  -4  335.97   12.90
 -10   1  -4  297.07   12.80
  10   1   4  320.97   11.80
 -10   1  -4  300.77   12.00
 -11  -1  -4   56.49    3.40
 -11  -1  -4   56.69    3.60
 -11   1  -4   62.59    3.30
  11   1   4   65.39    3.30
 -12  -1  -4   33.30    2.30
 -12   1  -4   34.80    2.30
 -13  -1  -4  266.67   10.80
 -13   1  -4  281.47   10.20
 -14  -1  -4   56.59    2.50
 -14   1  -4   54.79    2.40
  14  -2  -4    1.20    0.40
 -14  -2   4    1.20    0.50
  14   2  -4    0.60    0.40
 -13  -2   4  140.99    5.50
  13   2  -4  134.99    5.40
  12  -2  -4   10.70    1.10
 -12  -2   4   10.10    1.30
  12   2  -4    9.30    1.10
  12   2  -4   10.70    1.60
 -11  -2   4    3.30    1.10
  11   2  -4    2.50    0.90
  11   2  -4    3.10    0.80
 -11   2   4    6.40    2.30
  10   2  -4   46.20    2.70
  10   2  -4   47.80    3.00
 -10   2   4   45.10    3.40
  10   2  -4   49.30    2.90
   9  -2  -4    3.50    1.40
   9   2  -4    1.80    0.90
   9   2  -4    2.80    0.90
   9   2  -4    2.40    1.10
  -9   2   4    4.90    1.90
   8  -2  -4   86.69    3.90
  -8   2   4   88.29    4.70
  -8   2   4   88.19    3.80
   8   2  -4   85.29    4.10
   8   2  -4   79.39    4.10
   8   2  -4   88.29    4.00
   7   2  -4  446.46   16.80
   7   2  -4  474.75   16.80
  -7   2   4  479.95   17.60
  -7   2   4  472.75   16.50
   7   2  -4  461.85   16.70
   7   2  -4  426.96   16.80
  -6  -2   4  776.62   30.10
   6   2  -4  806.02   28.20
   6   2  -4  783.62   28.00
   6   2  -4  762.42   28.10
  -6   2   4  845.12   28.80
   6   2  -4  764.22   28.00
  -6   2   4  800.72   27.80
   4  -2  -4  652.53   25.50
  -4  -2   4  717.33   25.50
   4   2  -4  625.94   25.90
  -4   2   4  732.33   24.90
  -4   2   4  693.53   25.70
   3  -2  -4   14.70    1.80
   3   2  -4   14.70    2.10
  -3   2   4   16.40    1.70
   2  -2  -4 1366.06   47.10
  -2   2   4 1348.07   48.10
   2   2  -4 1242.28   47.50
  -2   2   4 1354.66   46.70
  -1   2   4    2.70    0.60
  -1   2   4    2.40    0.80
   0   2   4  776.22   27.70
   1  -2   4  472.65   17.40
   1  -2   4  453.55   17.80
   1   2   4  452.45   16.80
   2  -2   4 1107.59   38.10
   2  -2   4 1050.19   38.40
   2   2   4 1018.50   37.10
  -2   2  -4 1024.10   37.20
   3  -2   4  229.88    9.70
  -3   2  -4  215.28    8.70
   3   2   4  210.68    8.60
   4   2   4 1731.63   60.29
  -4   2  -4 1700.53   60.49
   5   2   4  218.18    8.90
  -5   2  -4  228.58    9.30
  -6  -2  -4  812.22   28.90
  -6   2  -4  810.72   29.90
  -6   2  -4  848.12   28.90
   6   2   4  807.52   29.30
   6   2   4  777.22   28.60
  -7  -2  -4  761.72   27.20
   7   2   4  735.93   26.90
  -7   2  -4  737.43   27.10
  -7   2  -4  798.82   29.90
  -8  -2  -4   50.09    3.00
   8   2   4   46.80    2.80
  -8   2  -4   48.30    2.90
  -8   2  -4   48.70    3.90
  -9  -2  -4   20.40    2.20
  -9  -2  -4   18.00    2.10
   9   2   4   20.40    2.00
  -9   2  -4   18.20    2.10
 -10  -2  -4  413.16   15.40
 -10  -2  -4  401.06   15.30
 -10   2  -4  415.06   15.20
 -10   2  -4  378.16   16.30
  10   2   4  427.16   14.90
 -11  -2  -4  463.65   16.40
 -11  -2  -4  398.56   17.30
 -11   2  -4  455.15   17.50
  11   2   4  463.35   16.10
 -11   2  -4  442.16   16.30
 -12  -2  -4   24.90    1.90
 -12  -2  -4   23.00    1.80
 -12   2  -4   23.80    1.80
  12   2   4   26.10    2.00
 -13  -2  -4    3.00    0.90
 -13   2  -4    2.10    0.80
 -13  -3   4   36.40    2.20
  13   3  -4   31.20    1.60
 -12  -3   4  838.22   29.80
  12  -3  -4  851.91   29.70
  12   3  -4  804.52   29.50
  12   3  -4  810.12   29.40
 -12   3   4  895.61   32.40
  11   3  -4    0.90    0.70
  11   3  -4    0.50    0.60
 -11   3   4    0.80    1.20
 -10   3   4    3.80    1.80
  10   3  -4    4.60    1.00
  10   3  -4    6.80    1.30
  10   3  -4    5.50    1.20
   9  -3  -4    3.90    1.00
   9   3  -4    6.00    1.40
   9   3  -4    7.60    1.40
   9   3  -4    6.20    1.50
  -9   3   4    5.10    1.90
  -9   3   4    8.40    1.40
  -8   3   4  518.45   19.00
   8   3  -4  474.25   17.70
  -8   3   4  482.15   17.60
   8   3  -4  483.55   17.80
   8   3  -4  471.15   17.80
  -7   3   4   33.60    1.90
   7   3  -4   30.80    2.20
   7   3  -4   34.00    2.20
   7   3  -4   32.90    2.30
  -7   3   4   34.30    2.90
   7   3  -4   31.00    2.30
   6   3  -4 1285.87   47.00
   6   3  -4 1303.07   47.10
  -6   3   4 1455.85   48.30
   6   3  -4 1357.46   47.20
  -6   3   4 1319.07   46.80
   6   3  -4 1314.37   47.10
  -6   3   4 1349.36   46.80
   5   3  -4   21.50    1.80
  -5   3   4   22.20    1.50
  -5   3   4   21.50    2.20
   5   3  -4   18.00    2.10
   5   3  -4   19.90    1.90
   5   3  -4   22.70    1.80
   4   3  -4   49.90    2.90
  -4   3   4   53.39    2.60
  -4   3   4   56.99    3.40
   4   3  -4   61.79    3.00
  -4   3   4   58.59    2.60
   4   3  -4   52.99    3.00
   3   3  -4    3.50    1.30
  -2  -3   4 3469.65  120.69
  -2   3   4 3452.35  118.99
  -2   3   4 3400.36  119.79
  -1  -3   4  146.59    6.90
  -1   3   4  141.99    6.20
   0  -3   4  848.12   31.00
   0   3   4  823.72   30.00
   1  -3   4  433.86   16.80
  -1   3  -4  427.96   15.60
   1   3   4  395.86   15.60
   2  -3   4  561.64   21.70
   2   3   4  531.35   20.30
   2   3   4  583.54   20.30
  -2   3  -4  551.24   20.40
   2   3   4  545.75   19.80
   3   3   4    1.50    0.80
  -3   3  -4    3.00    1.40
   3   3   4    1.20    1.00
   3   3   4    2.40    0.80
   4   3   4 1731.03   60.99
  -4   3  -4 1684.43   61.19
  -4   3  -4 1841.52   62.19
   4   3   4 1756.92   61.09
  -5   3  -4   29.10    2.60
  -5   3  -4   30.90    2.40
   5   3   4   26.60    2.00
   5   3   4   27.60    1.90
  -6  -3  -4    6.60    2.30
   6   3   4    9.60    1.50
   6   3   4   10.40    1.80
  -6   3  -4   11.40    2.10
  -7  -3  -4   14.40    2.20
  -7   3  -4   12.10    2.00
  -7   3  -4   14.30    2.40
   7   3   4   15.60    1.60
  -8  -3  -4   25.40    2.30
  -8   3  -4   19.40    2.80
   8   3   4   25.30    1.90
  -8   3  -4   24.30    2.20
  -9  -3  -4   12.00    1.90
   9   3   4    9.00    1.40
  -9   3  -4   10.60    3.00
  -9   3  -4    9.40    1.90
 -10  -3  -4  388.36   14.40
 -10  -3  -4  382.76   14.50
  10   3   4  392.16   14.10
 -10   3  -4  380.66   17.00
 -10   3  -4  391.76   14.20
 -11  -3  -4   22.20    1.80
 -11  -3  -4   23.30    1.80
 -11   3  -4   22.90    3.40
  11   3   4   23.30    1.70
 -12  -3  -4    4.60    1.10
  12  -4  -4  133.79    5.00
 -12  -4   4  135.89    5.00
  12   4  -4  128.49    4.90
 -11  -4   4    1.50    0.60
 -11   4   4    0.50    1.00
  11   4  -4    1.90    0.60
 -10  -4   4  221.48    8.50
 -10   4   4  224.58    9.60
  10   4  -4  231.18    8.50
  10   4  -4  221.98    8.40
  -9   4   4    7.00    1.80
   9   4  -4    7.70    1.30
   9   4  -4    9.10    1.30
   9   4  -4    7.70    1.20
  -9   4   4    9.50    1.10
   8   4  -4  298.27   11.10
   8   4  -4  289.67   11.10
  -8   4   4  270.77   12.00
  -8   4   4  296.37   10.70
   8   4  -4  292.57   10.90
  -7   4   4  300.97   13.20
   7   4  -4  316.47   12.10
   7   4  -4  314.87   12.20
  -7   4   4  344.07   12.30
   7   4  -4  331.57   12.30
  -6   4   4  657.83   24.10
  -6   4   4  672.63   23.60
   6   4  -4  672.73   23.90
   6   4  -4  666.13   23.80
   6   4  -4  662.43   24.00
   6   4  -4  651.13   24.20
  -5   4   4   55.09    2.70
  -5   4   4   57.19    2.80
   5   4  -4   53.69    3.10
   5   4  -4   55.89    3.10
   5   4  -4   65.59    3.30
  -5   4   4   64.79    4.10
   5   4  -4   57.39    3.00
   4   4  -4 1078.79   36.70
   4   4  -4 1027.00   36.50
  -4   4   4 1053.39   37.80
  -4   4   4 1002.00   36.30
   4   4  -4 1012.50   36.70
  -4   4   4 1030.30   36.30
   4   4  -4 1037.00   36.50
   3   4  -4  147.19    7.20
  -3   4   4  134.79    6.90
   3   4  -4  158.38    6.30
   3   4  -4  158.78    6.30
  -3   4   4  171.88    7.40
   2   4  -4   45.30    2.80
  -2   4   4   50.99    2.40
  -2   4   4   46.30    2.30
  -2   4   4   48.50    3.30
   2   4  -4   46.00    2.80
   2   4  -4   41.50    2.60
   1   4  -4    6.40    2.00
  -1   4   4    3.90    1.00
  -1   4   4    3.10    0.70
   1   4  -4    3.70    1.30
  -1   4   4    3.30    1.60
   1   4  -4    1.70    0.90
   0   4  -4  982.80   37.40
   0   4   4 1087.19   37.50
   0   4   4 1148.99   37.60
   0   4  -4 1091.09   37.60
   0   4  -4 1012.60   37.60
   0   4  -4 1026.30   37.60
   0   4   4 1121.29   38.50
  -1   4  -4    6.00    2.30
  -1   4  -4    7.30    2.10
   1   4   4    6.30    1.20
  -1   4  -4    8.60    1.60
   1   4   4    4.90    1.10
   1   4   4    3.10    1.70
   2   4   4  771.12   27.50
   2   4   4  760.22   27.40
  -2   4  -4  800.52   28.30
   2   4   4  765.72   28.10
   3   4   4  517.15   19.30
   3   4   4  538.65   19.40
  -3   4  -4  560.54   20.40
   4   4   4   79.89    3.60
  -4   4  -4   83.19    4.60
   4   4   4   76.09    3.60
  -5   4  -4    7.70    2.00
   5   4   4    8.80    1.20
   5   4   4    7.50    1.40
  -6   4  -4 1577.64   57.79
   6   4   4 1569.94   56.29
   6   4   4 1681.93   56.29
  -7   4  -4  121.79    6.60
   7   4   4  127.19    5.30
   7   4   4  133.39    5.30
   8   4   4  378.86   13.70
  -8   4  -4  357.46   15.10
  -9  -4  -4   49.50    2.70
   9   4   4   51.39    2.40
  -9   4  -4   47.30    4.00
 -10  -4  -4  145.59    6.10
 -10   4  -4  148.09    6.90
  10   4   4  145.49    5.60
 -11   4  -4    7.50    2.60
  11   4   4    6.80    1.10
 -10  -5   4   44.30    2.10
  10   5  -4   44.80    2.00
  10   5  -4   45.40    2.00
  -9  -5   4   34.00    2.40
  -9   5   4   32.20    2.60
   9   5  -4   35.60    1.80
   9   5  -4   34.20    1.70
  -8  -5   4    4.10    1.10
   8   5  -4    5.40    0.90
  -8   5   4    5.90    1.70
   8   5  -4    5.30    1.00
  -8   5   4    3.00    0.90
   8   5  -4    4.60    1.00
  -7   5   4   69.39    3.00
   7   5  -4   72.89    3.20
  -7   5   4   68.29    4.20
   7   5  -4   69.79    3.40
   7   5  -4   71.29    3.40
   6   5  -4   91.09    4.00
   6   5  -4  102.89    4.50
  -6   5   4   85.89    5.20
  -6   5   4   88.39    4.30
   5   5  -4   29.40    2.10
  -5   5   4   27.10    1.70
   5   5  -4   27.10    1.90
   5   5  -4   27.90    2.00
  -5   5   4   25.40    2.80
  -5   5   4   27.80    1.70
   4   5  -4  339.47   12.40
  -4   5   4  318.57   13.80
   4   5  -4  336.67   12.70
   4   5  -4  337.47   12.60
  -4   5   4  337.37   12.30
   4   5  -4  342.77   12.50
  -4   5   4  328.37   12.20
  -3   5   4  363.26   12.90
   3   5  -4  364.36   13.10
  -3   5   4  354.16   12.90
   3   5  -4  348.77   13.30
  -3   5   4  325.07   14.20
   3   5  -4  347.77   13.20
   3   5  -4  364.86   13.20
   2   5  -4   77.99    3.80
  -2   5   4   77.39    3.50
   2   5  -4   75.29    3.60
   2   5  -4   73.49    3.60
  -2   5   4   77.49    4.60
  -2   5   4   77.89    3.50
   1   5  -4    8.10    1.40
   1   5  -4   10.90    1.70
  -1   5   4    9.30    1.20
   1   5  -4   12.70    1.80
  -1   5   4   10.80    1.10
   0   5  -4  106.99    4.60
   0   5   4  110.29    5.70
   0   5   4  107.09    4.60
   0   5  -4  110.09    4.90
   0   5   4  110.59    4.60
   0   5  -4  105.79    4.70
   1   5   4   90.09    3.90
   1   5   4   89.19    4.30
  -1   5  -4   88.09    4.00
  -1   5  -4   86.79    3.90
   2   5   4  146.79    6.00
   2   5   4  146.69    6.00
   3   5   4  503.95   17.30
  -3   5  -4  435.46   18.20
   3   5   4  471.85   17.10
  -4   5  -4  165.98    7.80
   4   5   4  175.78    6.80
   4   5   4  176.08    6.80
   5   5   4   35.30    2.10
  -5   5  -4   32.10    3.00
   5   5   4   36.40    2.00
   6   5   4  279.27   10.40
  -6   5  -4  277.17   11.60
   6   5   4  287.27   10.50
  -7  -5  -4  162.98    6.70
  -7   5  -4  170.18    7.70
   7   5   4  168.78    6.50
   7   5   4  170.88    6.50
  -8  -5  -4    3.60    0.90
   8   5   4    4.30    0.90
  -8   5  -4    2.90    1.40
  -9  -5  -4    5.60    0.90
   9   5   4    6.10    0.90
 -10  -5  -4    0.70    0.40
  -7   6   4 1002.90   34.40
   7   6  -4  996.10   34.30
   7   6  -4  965.50   34.50
  -6   6   4   21.40    4.20
  -6   6   4   18.00    1.10
   6   6  -4   22.20    1.30
   6   6  -4   23.30    1.70
   6   6  -4   18.60    1.40
   5   6  -4  331.97   12.30
  -5   6   4  326.47   12.00
  -5   6   4  336.57   13.10
   5   6  -4  329.37   11.90
   5   6  -4  330.07   12.10
  -4   6   4    1.00    1.50
   4   6  -4    1.40    0.70
  -4   6   4    0.90    0.80
  -4   6   4    0.80    0.50
   4   6  -4    0.00    0.60
   4   6  -4    0.80    0.50
   3   6  -4 1089.69   37.20
  -3   6   4 1054.79   37.20
   3   6  -4 1053.09   37.30
  -3   6   4 1040.20   37.20
  -3   6   4 1062.59   38.30
   3   6  -4 1074.09   37.40
  -2   6   4  306.87   11.10
   2   6  -4  307.17   11.20
   2   6  -4  306.77   11.10
  -2   6   4  296.17   11.00
   2   6  -4  298.47   11.20
   1   6  -4  743.93   25.90
  -1   6   4  733.63   25.90
   1   6  -4  742.23   26.00
  -1   6   4  714.33   25.90
   0   6  -4    9.30    1.20
   0   6   4   10.00    1.00
   0   6   4    9.60    1.00
   1   6   4    1.20    0.50
   1   6   4    1.90    0.70
   2   6   4  109.29    4.50
   2   6   4  106.39    4.60
   3   6   4  506.25   18.50
   3   6   4  530.05   18.50
   4   6   4    1.70    0.70
   4   6   4    1.20    0.50
  -5  -6  -4  629.14   22.50
   5   6   4  640.94   22.50
   5   6   4  647.64   22.50
  -6  -6  -4   16.90    1.40
   6   6   4   15.80    1.20
   6   6   4   17.20    1.20
   7   6   4   86.99    3.30
  15   0  -5  196.68    7.10
  14   0  -5    0.40    0.40
  13   0  -5  301.57   11.20
 -13   0   5  309.37   11.20
  11   0  -5  169.28    6.80
  11   0  -5  166.38    6.70
 -11   0   5  175.98    6.90
  10   0  -5    0.20    0.60
 -10   0   5    0.30    0.90
  10   0  -5    2.10    0.80
  -9   0   5 2551.44   90.69
   9   0  -5 2679.13   91.09
   9   0  -5 2593.04   90.59
   8   0  -5    0.70    0.90
   7   0  -5    8.10    1.40
  -6   0   5    3.80    1.90
  -5   0   5  431.06   17.00
  -4   0   5    2.50    1.00
   3   0  -5  195.68    8.40
  -3   0   5  185.08    7.90
  -2   0   5    0.10    0.30
   2   0  -5    0.60    0.60
   1   0  -5  233.38    9.50
  -1   0   5  246.58    9.30
   1   0   5   84.99    3.90
   3   0   5  400.46   15.00
  -3   0  -5  395.66   14.60
   3   0   5  384.46   15.00
   4   0   5    2.60    1.30
  -5   0  -5    7.20    1.40
  -6   0  -5    0.70    0.80
  -6   0  -5    1.20    1.00
  -7   0  -5    4.50    1.50
  -7   0  -5    6.80    2.10
  -8   0  -5    1.60    1.00
  -8   0  -5    0.00    1.10
  -9   0  -5   37.90    2.60
  -9   0  -5   36.80    3.00
 -10   0  -5   -0.50    0.90
  11   0   5    4.10    2.30
 -11   0  -5    3.40    1.30
 -12   0  -5   -0.30    0.70
 -13   0  -5  229.88    8.70
 -14   0  -5    0.50    0.50
  14  -1  -5  121.59    4.70
 -14  -1   5  122.59    4.70
  14   1  -5  122.39    4.70
  13  -1  -5  318.27   11.50
 -13  -1   5  321.97   11.60
  13   1  -5  308.77   11.50
  12  -1  -5  823.62   29.30
 -12  -1   5  800.52   28.90
  12   1  -5  820.12   28.80
 -11  -1   5  551.04   20.00
  11  -1  -5  520.35   19.80
  11  -1  -5  560.04   19.90
  11   1  -5  562.84   19.90
  11   1  -5  568.04   19.90
  10  -1  -5 1373.66   48.00
  10   1  -5 1342.27   48.20
  10   1  -5 1403.86   48.30
   9  -1  -5   25.30    2.20
   9   1  -5   31.50    2.20
   9   1  -5   28.70    2.00
   8  -1  -5  124.59    5.20
   8   1  -5  131.19    5.30
  -8   1   5  128.89    5.90
   8   1  -5  126.09    5.30
   7  -1  -5  253.27    9.40
   7   1  -5  251.27    9.50
   7   1  -5  233.58    9.40
  -7   1   5  248.18    9.30
   7   1  -5  259.37    9.50
  -7   1   5  263.37   10.00
  -6   1   5 2375.56   89.79
  -6   1   5 2658.63   87.89
  -5  -1   5  413.56   15.70
  -5   1   5  397.26   14.50
  -5   1   5  366.26   15.80
  -4  -1   5 4041.40  137.89
   4  -1  -5 3814.62  135.69
  -4   1   5 3639.04  135.29
   4   1  -5 3348.36  131.69
  -4   1   5 3948.51  130.89
   3  -1  -5 1146.19   40.20
  -3  -1   5 1077.29   39.90
  -3   1   5 1163.88   39.10
   3   1  -5 1040.90   40.30
  -3   1   5 1132.09   39.90
   2  -1  -5 3144.99  111.39
  -2  -1   5 3228.58  113.99
  -2   1   5 3150.98  111.69
   2   1  -5 2855.11  112.19
  -1  -1   5  287.77   11.30
   1  -1  -5  288.87   11.10
   1   1  -5  275.77   11.50
  -1   1   5  309.47   11.10
   0  -1  -5 3619.34  132.89
   0  -1   5 3766.82  135.19
   0   1   5 3818.52  133.89
   1  -1   5  516.55   18.40
   1   1   5  468.85   17.80
   1   1   5  470.15   17.90
   1   1   5  523.85   17.90
   2  -1   5  958.90   34.10
   2  -1   5  904.71   33.60
   2   1   5  887.91   32.90
  -2   1  -5  994.10   33.10
   2   1   5  952.40   33.00
   2   1   5  896.61   32.90
   3  -1   5   40.30    3.20
   3   1   5   40.50    2.40
   3   1   5   42.90    2.30
  -3   1  -5   42.10    2.50
   3   1   5   39.20    2.40
   4   1   5 1973.80   72.29
  -4   1  -5 2134.39   72.29
   4   1   5 2100.19   73.09
   4   1   5 2048.00   72.09
  -5   1  -5   40.40    2.80
   5   1   5   37.70    2.90
  -6  -1  -5 1491.75   51.89
  -6  -1  -5 1529.95   51.89
  -6   1  -5 1514.35   51.79
  -6   1  -5 1385.46   52.59
  -7  -1  -5  770.32   27.20
  -7  -1  -5  746.73   27.20
   7   1   5  763.42   27.70
  -7   1  -5  749.92   28.00
  -7   1  -5  760.62   27.10
  -8  -1  -5    0.40    1.10
  -8   1  -5   -0.70    0.90
  -8   1  -5    1.30    0.90
   8   1   5    0.60    1.00
  -9  -1  -5    9.20    1.90
  -9  -1  -5    8.70    1.70
  -9   1  -5    8.30    1.50
   9   1   5    7.00    2.30
  -9   1  -5    8.70    2.10
 -10  -1  -5  600.64   21.50
 -10  -1  -5  592.94   21.70
 -10   1  -5  573.44   21.50
 -11  -1  -5   28.70    2.20
 -11  -1  -5   28.80    2.30
 -11   1  -5   26.60    2.10
 -12  -1  -5  208.78    8.70
 -12   1  -5  234.38    8.60
 -13  -1  -5    1.50    1.00
 -13   1  -5    0.50    0.60
 -14  -1  -5   16.40    1.10
  14  -2  -5  327.97   11.60
 -14  -2   5  333.47   11.60
  14   2  -5  314.07   11.50
  13  -2  -5   31.10    1.60
 -13  -2   5   32.10    1.80
  13   2  -5   31.30    1.80
 -12  -2   5   40.20    2.60
  12  -2  -5   35.10    1.90
  12   2  -5   35.70    2.00
  12   2  -5   31.90    2.10
 -11  -2   5   22.30    1.70
  11   2  -5   20.60    1.70
  11   2  -5   20.50    1.60
  10  -2  -5  664.53   23.70
  10   2  -5  680.43   23.90
  10   2  -5  694.13   24.10
 -10   2   5  658.53   24.80
  10   2  -5  644.34   23.90
   9  -2  -5  214.18    8.50
   9   2  -5  226.78    8.80
   9   2  -5  223.08    8.70
  -9   2   5  228.88    9.50
   9   2  -5  222.28    8.90
   8   2  -5    4.20    1.70
   8   2  -5    3.00    0.90
  -7   2   5   32.30    2.50
   7   2  -5   28.60    2.20
  -7   2   5   30.20    1.80
   7   2  -5   26.40    2.20
   7   2  -5   26.50    2.10
   7   2  -5   31.90    2.00
   6   2  -5   52.39    2.70
   6   2  -5   48.70    2.90
  -6   2   5   58.09    3.20
   6   2  -5   46.70    2.80
  -6   2   5   49.40    2.40
   6   2  -5   46.90    2.70
  -5  -2   5   22.70    2.80
  -5   2   5   19.10    1.90
   5   2  -5   24.70    1.90
  -5   2   5   19.00    3.20
  -5   2   5   21.40    1.50
   5   2  -5   22.80    1.80
  -5   2   5   20.70    1.50
   4  -2  -5    4.30    2.30
  -4   2   5    4.60    1.90
   3  -2  -5   72.29    4.30
  -3  -2   5   71.99    4.20
  -3   2   5   68.69    3.90
  -3   2   5   74.99    3.60
  -2  -2   5  956.00   34.20
   2  -2  -5  927.81   33.80
  -2   2   5  982.90   33.50
  -2   2   5  893.81   33.50
  -1  -2   5    5.60    1.20
   1  -2  -5    4.50    0.90
  -1   2   5    4.90    0.80
  -1   2   5    5.40    1.20
   0  -2   5  312.37   12.10
   0   2   5  290.97   11.40
   1  -2   5 1375.16   52.79
   1  -2   5 1474.35   52.39
   1   2   5 1485.95   51.49
  -1   2  -5 1522.75   51.49
   2  -2   5  853.41   30.30
  -2   2  -5  813.82   29.10
   2   2   5  774.72   29.10
   3  -2   5 1866.91   63.09
  -3   2  -5 1719.03   61.49
   3   2   5 1665.33   61.39
  -4   2  -5  322.47   12.60
   4   2   5  328.17   12.50
  -5   2  -5    6.40    1.50
   5   2   5    5.60    1.70
  -6  -2  -5  202.78    8.20
   6   2   5  196.18    8.00
   6   2   5  209.68    8.60
  -6   2  -5  219.88    8.20
  -6   2  -5  207.78    9.10
  -7  -2  -5   19.00    2.10
  -7   2  -5   18.30    2.40
   7   2   5   21.20    2.10
   7   2   5   18.40    2.40
  -8  -2  -5  261.17   10.30
  -8  -2  -5  268.57   10.50
  -8   2  -5  266.67   11.50
   8   2   5  265.17   10.00
  -8   2  -5  258.57   10.20
  -9  -2  -5   58.09    3.40
  -9  -2  -5   58.99    3.40
  -9   2  -5   57.89    3.20
  -9   2  -5   54.79    4.10
   9   2   5   60.59    3.20
 -10  -2  -5    1.30    1.00
 -10  -2  -5    3.70    1.60
 -10   2  -5    1.50    0.90
  10   2   5    4.90    1.80
 -10   2  -5    1.50    1.10
 -11  -2  -5   32.20    2.30
 -11  -2  -5   36.60    2.40
 -11   2  -5   33.90    2.20
 -12  -2  -5   13.70    1.40
 -12  -2  -5   14.50    1.60
 -12   2  -5   14.40    1.30
 -13  -2  -5   78.99    3.30
 -13   2  -5   79.59    3.20
  13  -3  -5  361.46   12.80
 -13  -3   5  356.76   12.90
  13   3  -5  361.66   12.80
 -12  -3   5   56.09    2.70
  12  -3  -5   54.89    2.80
  12   3  -5   53.29    2.50
 -11  -3   5    2.20    0.90
  11   3  -5    4.10    1.10
 -11   3   5    1.90    1.70
  11   3  -5    2.40    0.90
  10   3  -5  444.46   16.10
 -10   3   5  410.96   16.80
  10   3  -5  448.96   16.00
  10   3  -5  450.65   16.10
   9  -3  -5 1117.59   38.50
   9   3  -5 1112.09   38.70
  -9   3   5 1023.50   39.60
   9   3  -5 1098.39   38.60
   9   3  -5 1120.59   38.80
  -9   3   5 1099.49   38.40
   8   3  -5   23.70    2.00
   8   3  -5   23.70    2.10
  -8   3   5   23.50    2.10
  -8   3   5   25.50    3.40
   8   3  -5   25.10    2.00
   7   3  -5  370.16   14.40
   7   3  -5  387.46   14.20
   7   3  -5  383.66   14.30
   7   3  -5  377.56   14.30
  -7   3   5  407.86   15.30
  -7   3   5  385.36   14.00
   6   3  -5    0.40    0.70
   6   3  -5    0.50    0.70
   6   3  -5    0.40    0.90
  -5   3   5  171.58    7.40
   5   3  -5  160.18    6.50
   5   3  -5  158.88    6.40
  -5   3   5  159.08    6.30
  -5   3   5  160.28    6.20
   5   3  -5  154.88    6.50
   5   3  -5  163.18    6.60
   4   3  -5    2.50    0.90
   4   3  -5    2.80    0.90
  -4   3   5    3.20    0.80
   4   3  -5    3.50    0.90
   4   3  -5    4.00    1.30
  -4   3   5    3.30    0.70
  -4   3   5    3.00    1.30
  -3  -3   5 2365.46   84.19
  -3   3   5 2454.15   82.99
   3   3  -5 2231.78   82.09
  -3   3   5 2419.16   81.99
   3   3  -5 2289.47   82.19
  -3   3   5 2411.76   81.89
   3   3  -5 2366.66   82.19
  -2  -3   5  775.32   28.70
  -2   3   5  765.02   27.50
   2   3  -5  764.32   26.90
  -2   3   5  756.22   26.60
   2   3  -5  733.93   26.80
   2   3  -5  740.73   26.90
  -2   3   5  762.12   26.70
  -1  -3   5  501.25   19.60
  -1   3   5  518.55   17.80
  -1   3   5  536.35   18.60
  -1   3   5  483.85   17.70
   1   3  -5  464.15   18.00
   1   3  -5  486.35   18.00
   0  -3   5  581.94   21.90
   0   3   5  581.24   20.60
   0   3   5  575.14   19.90
   0   3  -5  511.15   20.30
   0   3  -5  537.25   21.00
   1  -3   5  932.01   33.70
   1   3   5  867.91   31.30
  -1   3  -5  940.91   32.00
   1   3   5  897.71   31.40
  -1   3  -5  817.42   31.50
   1   3   5  894.51   32.10
   2   3   5  113.79    4.90
   2   3   5  136.39    5.60
  -2   3  -5  114.99    5.00
   2   3   5  115.79    4.80
  -2   3  -5  113.09    6.60
  -2   3  -5  121.49    5.50
  -3   3  -5 1858.91   63.29
  -3   3  -5 1779.12   62.49
   3   3   5 1795.82   63.09
   3   3   5 1778.12   62.29
   3   3   5 1740.73   62.29
  -4   3  -5  254.07   10.10
   4   3   5  241.98    9.10
  -4   3  -5  235.68    9.20
   4   3   5  242.38    9.80
   4   3   5  237.38    9.10
  -5   3  -5   92.89    4.20
   5   3   5   88.49    4.00
  -5   3  -5   98.49    5.10
   5   3   5   90.49    4.80
   5   3   5   87.89    4.10
  -6   3  -5  154.88    6.40
   6   3   5  153.48    6.20
  -6   3  -5  153.68    7.40
  -7  -3  -5 1060.49   38.80
   7   3   5 1079.89   38.60
  -7   3  -5 1163.48   40.60
  -7   3  -5 1089.39   38.80
  -8  -3  -5   81.59    4.30
  -8  -3  -5   86.99    4.20
  -8   3  -5   74.59    5.10
  -8   3  -5   87.59    4.10
   8   3   5   85.79    3.80
  -9  -3  -5  633.04   23.60
  -9  -3  -5  684.43   23.40
   9   3   5  687.13   23.20
  -9   3  -5  665.23   23.40
  -9   3  -5  576.04   24.70
 -10  -3  -5   19.50    1.90
 -10  -3  -5   18.60    1.80
  10   3   5   21.20    1.80
 -10   3  -5   21.00    1.80
 -10   3  -5   17.00    2.60
 -11  -3  -5   13.70    1.60
 -11  -3  -5   12.20    1.40
 -12  -3  -5   11.80    1.20
 -12  -3  -5    9.50    1.40
  12  -4  -5  153.98    5.50
  12   4  -5  143.69    5.40
 -11  -4   5  312.77   11.30
 -11   4   5  320.97   12.10
  11   4  -5  311.87   11.20
  11   4  -5  304.47   11.30
 -10  -4   5    7.90    1.00
  10   4  -5    9.20    1.20
 -10   4   5    9.60    1.80
  10   4  -5    9.10    1.10
  10   4  -5    8.20    1.10
   9  -4  -5  165.78    6.40
  -9   4   5  166.78    6.30
   9   4  -5  161.98    6.50
   9   4  -5  165.08    6.60
   9   4  -5  166.48    6.60
  -9   4   5  165.08    7.50
   8   4  -5  236.18    9.40
   8   4  -5  251.87    9.20
  -8   4   5  227.68   10.30
  -8   4   5  241.08    9.00
   8   4  -5  248.18    9.40
  -7   4   5  327.57   11.80
   7   4  -5  327.17   12.00
  -7   4   5  285.77   13.10
   7   4  -5  338.87   12.20
   7   4  -5  321.67   12.20
   6   4  -5  386.96   14.30
  -6   4   5  365.96   15.30
   6   4  -5  380.36   14.30
   6   4  -5  390.06   14.10
   6   4  -5  366.86   14.10
  -6   4   5  398.06   14.20
   5   4  -5 1223.88   43.60
   5   4  -5 1237.68   43.60
  -5   4   5 1241.28   45.80
   5   4  -5 1249.97   43.80
   5   4  -5 1239.18   43.80
  -5   4   5 1277.57   43.40
  -5   4   5 1201.98   43.40
   4   4  -5  668.93   23.80
  -4   4   5  664.33   23.60
   4   4  -5  682.93   24.00
   4   4  -5  661.43   24.00
  -4   4   5  671.23   23.60
  -4   4   5  681.63   25.10
   4   4  -5  622.04   23.80
   3   4  -5   10.30    1.50
  -3   4   5    9.30    2.10
  -3   4   5    9.80    1.10
   3   4  -5    8.20    1.60
   3   4  -5   10.00    1.60
  -2   4   5  172.98    7.30
  -2   4   5  168.98    6.40
   2   4  -5  147.09    6.90
  -2   4   5  174.28    7.60
   2   4  -5  151.38    6.60
   2   4  -5  168.38    6.60
   1   4  -5 1520.35   51.09
   1   4  -5 1461.15   50.99
  -1   4   5 1541.85   52.09
   1   4  -5 1424.66   51.19
  -1   4   5 1335.97   50.89
   0   4  -5   75.19    3.80
   0   4  -5   74.39    3.80
   0   4   5   74.49    3.40
   0   4   5   73.69    4.20
   0   4  -5   72.19    3.50
  -1   4  -5  238.28    9.60
   1   4   5  258.07   10.20
  -1   4  -5  255.37    9.60
   1   4   5  239.68   10.00
  -2   4  -5   97.09    4.80
   2   4   5  101.69    4.30
   2   4   5  101.09    4.30
  -2   4  -5   99.79    4.70
   2   4   5  100.69    5.00
  -2   4  -5  107.89    5.20
   3   4   5   73.49    3.40
  -3   4  -5   73.39    3.80
   3   4   5   69.39    4.10
   3   4   5   73.79    3.40
  -3   4  -5   80.69    4.40
  -4   4  -5   65.29    4.00
   4   4   5   67.29    3.20
   4   4   5   62.79    3.10
  -4   4  -5   63.89    3.60
  -5   4  -5  319.17   12.90
   5   4   5  308.67   11.60
   5   4   5  314.97   11.70
  -5   4  -5  309.47   11.80
  -6   4  -5    5.30    1.50
   6   4   5    7.40    1.50
  -6   4  -5    4.00    1.90
  -7  -4  -5  247.48    9.60
  -7   4  -5  230.98   10.60
   7   4   5  254.57    9.20
  -8  -4  -5  593.64   21.60
  -8   4  -5  569.84   22.60
   8   4   5  606.64   21.10
  -9  -4  -5  168.98    7.00
   9   4   5  178.28    6.60
  -9   4  -5  173.58    8.10
 -10  -4  -5   67.19    3.10
  10   4   5   60.89    2.90
 -10   4  -5   72.89    4.10
 -11  -4  -5   24.50    1.40
 -10  -5   5   17.70    1.30
  10   5  -5   18.20    1.10
  10   5  -5   18.60    1.10
  -9   5   5   45.00    2.90
   9   5  -5   42.00    2.20
   9   5  -5   41.80    2.10
   8  -5  -5   58.79    2.70
   8   5  -5   58.49    2.80
   8   5  -5   61.39    2.70
   8   5  -5   61.59    3.00
  -8   5   5   58.89    2.60
  -8   5   5   58.79    3.60
   7   5  -5  333.87   12.30
  -7   5   5  319.57   11.90
  -7   5   5  333.97   13.30
   7   5  -5  336.47   12.00
   7   5  -5  320.47   12.20
   6   5  -5  253.37    9.60
   6   5  -5  248.78    9.30
  -6   5   5  245.78    9.20
  -6   5   5  255.77   12.10
   6   5  -5  233.28    9.50
   5   5  -5  139.99    5.70
   5   5  -5  135.19    5.80
  -5   5   5  127.59    6.60
  -5   5   5  135.49    5.30
  -5   5   5  134.49    5.30
   5   5  -5  126.09    6.40
   4   5  -5   42.90    2.50
  -4   5   5   40.20    2.20
  -4   5   5   39.20    3.30
   4   5  -5   49.00    2.50
   4   5  -5   41.60    2.60
  -4   5   5   38.70    2.10
   4   5  -5   42.40    2.50
  -3   5   5   25.30    2.80
   3   5  -5   29.90    2.20
  -3   5   5   29.50    1.80
   3   5  -5   27.80    2.10
   3   5  -5   30.60    2.00
   3   5  -5   27.50    2.20
   2   5  -5  145.49    6.00
  -2   5   5  142.99    5.70
   2   5  -5  159.28    6.00
  -2   5   5  142.29    5.80
   2   5  -5  142.39    6.10
  -2   5   5  130.19    6.90
   2   5  -5  144.69    5.90
   1   5  -5  444.76   16.20
  -1   5   5  456.05   16.10
   1   5  -5  444.16   16.10
  -1   5   5  438.96   16.00
  -1   5   5  421.06   17.10
   0   5   5  114.19    5.90
   0   5   5  120.69    4.80
   0   5   5  117.29    4.90
   0   5  -5  115.99    4.90
   0   5  -5  118.39    5.10
   1   5   5  374.36   13.70
   1   5   5  389.56   13.70
   1   5   5  360.06   14.60
  -1   5  -5  368.56   13.80
   2   5   5  139.79    5.60
   2   5   5  136.49    5.60
  -3  -5  -5    8.00    1.60
   3   5   5    4.00    1.00
   3   5   5    5.50    1.00
  -4  -5  -5   14.40    1.60
   4   5   5   11.60    1.20
  -4   5  -5   10.10    2.40
   4   5   5   12.90    1.30
  -5  -5  -5  139.59    5.70
  -5   5  -5  134.99    6.50
   5   5   5  134.19    5.40
   5   5   5  136.39    5.50
  -6  -5  -5   12.40    1.40
   6   5   5    9.80    1.10
   6   5   5   11.30    1.20
  -7  -5  -5   10.50    2.00
  -7   5  -5    9.20    2.30
   7   5   5    7.30    1.00
  -8  -5  -5    5.10    1.00
  -8   5  -5    4.30    2.10
   8   5   5    4.50    0.90
  -9  -5  -5    0.70    0.50
   9   5   5    1.30    0.70
  -7   6   5   43.30    1.80
   7   6  -5   38.90    1.80
  -6   6   5   54.99    2.30
   6   6  -5   52.09    2.40
   5   6  -5   83.09    3.60
  -5   6   5   82.79    4.70
   5   6  -5   90.89    3.70
  -5   6   5   84.99    3.40
   4   6  -5  617.54   21.90
  -4   6   5  636.64   22.90
   4   6  -5  601.84   21.80
  -4   6   5  603.84   21.80
  -3   6   5   77.89    3.20
   3   6  -5   74.19    3.30
  -3   6   5   76.59    3.20
   3   6  -5   73.89    3.40
  -3   6   5   74.79    4.60
  -2   6   5  336.87   12.40
   2   6  -5  333.07   12.20
  -2   6   5  336.57   12.00
   2   6  -5  325.97   12.10
  -1   6   5  128.79    5.00
   1   6  -5  127.99    5.10
  -1   6   5  128.59    5.30
   0   6   5   17.30    1.20
   0   6   5   18.20    1.20
   1   6   5   14.10    1.50
   1   6   5   10.00    1.00
   2   6   5  371.86   13.20
   2   6   5  360.06   13.20
   3   6   5   62.59    2.80
   3   6   5   64.09    2.80
   4   6   5  290.77   10.40
   4   6   5  283.17   10.40
   5   6   5    2.40    0.80
   5   6   5    3.60    0.70
   6   6   5    2.50    0.70
  14   0  -6   22.50    1.30
  13   0  -6    0.20    0.40
 -12   0   6    7.40    1.50
  12   0  -6    7.40    1.50
  11   0  -6    1.10    0.80
  11   0  -6    1.20    0.80
 -11   0   6    0.10    1.00
  10   0  -6  181.88    7.20
 -10   0   6  182.68    7.30
  10   0  -6  186.78    7.20
   9   0  -6    0.10    0.80
   9   0  -6    0.20    0.70
   8   0  -6 1412.06   49.00
   8   0  -6 1386.86   49.00
   7   0  -6    0.70    0.70
   6   0  -6 2534.65   87.89
  -5   0   6    0.00    0.80
   4   0  -6  274.87   12.20
  -4   0   6  288.57   11.60
   2   0  -6  702.43   24.80
  -2   0   6  619.54   24.90
  -1   0   6    1.40    0.70
   0   0   6 3795.22  137.79
   1   0   6    0.50    0.50
   2   0   6 1017.00   37.20
   2   0   6 1036.10   36.90
   3   0   6    2.10    1.50
   3   0   6    0.90    0.70
   4   0   6  689.43   27.50
   4   0   6  774.72   27.40
   5   0   6    0.50    1.30
  -6   0  -6  128.19    5.60
  -6   0  -6  130.29    5.40
  -7   0  -6   -0.20    0.80
  -7   0  -6   -0.70    1.00
  -8   0  -6  169.78    7.00
  -8   0  -6  167.78    7.10
  -9   0  -6    0.70    1.20
  -9   0  -6   -0.40    0.80
 -10   0  -6   50.79    3.30
 -10   0  -6   51.39    3.00
  11   0   6   -0.10    1.30
 -12   0  -6  233.08    9.00
 -13   0  -6    0.50    0.60
 -14  -1   6    2.60    1.10
  14  -1  -6    2.40    0.70
  14   1  -6    2.10    0.70
  13  -1  -6  196.88    7.30
 -13  -1   6  195.18    7.30
  13   1  -6  188.28    7.20
 -12  -1   6  158.18    6.20
  12  -1  -6  158.58    6.10
  12   1  -6  150.18    6.10
  12   1  -6  158.98    6.20
  11  -1  -6   26.10    1.80
  11  -1  -6   25.50    1.70
 -11  -1   6   23.70    1.80
  11   1  -6   27.30    1.90
  11   1  -6   24.20    1.90
  10  -1  -6  151.88    6.10
  10   1  -6  158.48    6.30
  10   1  -6  152.18    6.20
   9  -1  -6 1584.64   54.69
   9   1  -6 1549.84   54.69
   9   1  -6 1559.04   54.79
   8  -1  -6  102.89    4.40
   8   1  -6  110.19    4.60
  -8   1   6  102.79    5.00
   8   1  -6  103.79    4.50
   7   1  -6  403.36   14.30
   7   1  -6  367.66   14.20
   7   1  -6  391.86   14.20
  -7   1   6  391.06   14.70
   6   1  -6  271.57   10.00
   6   1  -6  248.48    9.90
  -6   1   6  272.47   10.30
  -6   1   6  267.47    9.80
  -5  -1   6  857.61   32.40
  -5   1   6  874.81   32.70
  -5   1   6  877.31   31.00
  -4  -1   6   17.50    2.10
   4  -1  -6   18.30    2.70
  -4   1   6   15.30    1.50
  -4   1   6   19.00    2.10
   3  -1  -6  916.31   33.40
  -3  -1   6  929.61   33.00
  -3   1   6  934.31   31.90
  -3   1   6  922.41   32.80
   3   1  -6  801.62   33.40
  -2  -1   6  102.49    4.80
   2  -1  -6   90.39    4.90
  -2   1   6   92.59    4.10
  -2   1   6   97.39    4.60
   2   1  -6   87.49    5.10
  -1  -1   6  769.62   27.00
   1  -1  -6  712.43   26.70
   1   1  -6  690.63   27.30
  -1   1   6  735.93   26.70
  -1   1   6  777.22   26.30
   0  -1   6  630.34   22.70
   0   1   6  597.64   22.30
   0   1   6  611.24   22.00
   1  -1   6  217.78    9.00
   1  -1   6  209.98    9.40
   1   1   6  209.88    9.00
  -1   1  -6  229.88    8.40
   1   1   6  205.58    8.30
   1   1   6  211.58    8.30
   2  -1   6  781.42   29.80
   2  -1   6  829.32   29.30
   2   1   6  783.32   28.60
  -2   1  -6  858.91   28.60
   2   1   6  757.02   28.30
   2   1   6  764.52   28.50
   3  -1   6 5093.39  177.38
   3   1   6 4986.20  177.28
   3   1   6 4856.61  176.28
   3   1   6 4797.12  173.78
  -3   1  -6 5159.38  174.88
   4  -1   6 1302.57   45.20
   4   1   6 1214.98   43.50
   4   1   6 1211.88   44.10
  -4   1  -6 1191.38   43.70
  -5  -1  -6  159.28    6.50
   5   1   6  160.98    6.80
  -5   1  -6  162.48    6.40
  -5   1  -6  157.48    7.00
  -6  -1  -6  117.59    5.20
  -6  -1  -6  120.19    5.20
  -6   1  -6  119.99    5.10
   6   1   6  123.39    5.60
  -6   1  -6  116.39    5.50
  -6   1  -6  121.49    5.80
  -7  -1  -6 1046.60   36.20
  -7  -1  -6 1015.00   36.30
  -7   1  -6  974.20   36.20
  -7   1  -6 1044.70   36.20
  -7   1  -6 1004.30   37.20
   7   1   6 1041.60   36.80
  -8  -1  -6   19.50    2.10
  -8  -1  -6   20.80    2.20
  -8   1  -6   19.80    1.90
  -8   1  -6   20.00    2.50
   8   1   6   20.60    2.40
  -9  -1  -6  827.82   30.40
  -9  -1  -6  873.61   30.40
   9   1   6  839.02   30.80
  -9   1  -6  844.02   30.40
 -10  -1  -6  198.18    8.00
 -10  -1  -6  194.98    7.90
 -10   1  -6  187.98    7.90
 -11  -1  -6   28.90    2.20
 -11  -1  -6   24.80    2.10
 -11   1  -6   25.50    2.00
  12  -1   6   39.10    3.10
 -12  -1  -6   36.90    2.20
 -12   1  -6   38.60    2.20
 -13  -1  -6  104.29    4.30
  14  -2  -6   13.10    0.90
 -14  -2   6   12.80    1.10
  14   2  -6   14.50    0.90
 -13  -2   6   95.49    3.90
  13  -2  -6   94.49    3.80
  13   2  -6   99.19    4.00
  12  -2  -6   97.99    4.10
 -12  -2   6  103.29    4.20
  12   2  -6   99.29    4.20
  12   2  -6  102.39    4.20
  11  -2  -6  395.56   14.60
 -11  -2   6  414.36   14.90
  11   2  -6  403.36   15.00
  11   2  -6  407.36   16.00
  10  -2  -6  133.09    5.30
  10   2  -6  123.19    5.50
  10   2  -6  134.69    5.40
 -10   2   6  122.69    6.20
  10   2  -6  135.19    5.50
   9  -2  -6  178.98    7.10
  -9   2   6  188.18    8.00
   9   2  -6  181.18    7.30
   9   2  -6  181.58    7.20
   9   2  -6  180.38    7.30
   8   2  -6   15.70    1.90
   8   2  -6   15.70    1.60
  -8   2   6   11.40    1.30
  -8   2   6   11.10    2.00
   8   2  -6   15.20    1.60
   8   2  -6   10.30    1.60
   7   2  -6  745.73   27.40
  -7   2   6  800.42   28.20
   7   2  -6  750.92   27.30
   7   2  -6  783.32   27.60
   7   2  -6  767.42   27.40
  -7   2   6  771.12   27.20
   6   2  -6  661.33   23.80
   6   2  -6  664.43   23.60
   6   2  -6  650.73   23.70
  -6   2   6  653.33   23.40
  -6   2   6  693.63   24.40
   6   2  -6  649.93   23.70
   5   2  -6   41.40    2.50
  -5   2   6   51.59    2.80
   5   2  -6   44.00    2.50
   5   2  -6   41.50    2.60
  -5   2   6   42.00    4.60
  -4  -2   6  184.38    8.80
  -4   2   6  180.18    8.80
   4   2  -6  176.08    7.10
   4   2  -6  181.08    7.30
  -4   2   6  185.48    7.00
  -4   2   6  206.88    7.70
  -3  -2   6  115.49    6.10
   3  -2  -6  106.99    6.10
  -3   2   6  119.39    5.10
  -3   2   6  110.29    5.70
  -2  -2   6 1397.36   49.10
   2  -2  -6 1268.27   48.40
  -2   2   6 1448.16   48.00
  -2   2   6 1321.67   48.20
  -1  -2   6 1002.30   35.70
   1  -2  -6  883.11   34.50
  -1   2   6 1040.60   34.80
  -1   2   6  970.90   34.50
   0  -2   6  834.02   31.00
   0   2   6  829.42   30.00
   0   2  -6  852.71   29.90
   1  -2   6   29.10    2.80
   1   2   6   26.80    2.00
  -1   2  -6   31.50    2.20
   2  -2   6 1480.25   51.89
  -2   2  -6 1446.46   50.49
   2   2   6 1367.66   50.39
  -3   2  -6 1078.99   37.60
   3   2   6 1036.40   37.70
  -4  -2  -6  130.79    5.50
   4   2   6  135.59    6.00
  -4   2  -6  133.09    5.40
  -4   2  -6  132.29    6.10
  -5  -2  -6   55.69    3.10
  -5  -2  -6   50.19    3.40
  -5   2  -6   55.89    3.50
  -5   2  -6   68.09    3.00
  -5   2  -6   50.69    3.80
  -6  -2  -6  323.87   12.30
  -6  -2  -6  331.17   12.40
   6   2   6  326.97   12.90
  -6   2  -6  331.67   13.40
  -6   2  -6  325.37   12.20
  -7  -2  -6   49.50    3.00
  -7  -2  -6   52.59    3.20
  -7   2  -6   54.79    2.90
   7   2   6   52.09    3.40
  -7   2  -6   51.99    3.70
  -8  -2  -6  729.23   27.50
  -8  -2  -6  773.82   27.30
  -8   2  -6  744.03   27.30
  -8   2  -6  796.32   31.40
  -9  -2  -6   52.99    3.10
  -9  -2  -6   49.90    3.10
  -9   2  -6   56.19    3.00
  -9   2  -6   48.80    3.80
 -10  -2  -6   27.80    2.30
 -10  -2  -6   24.40    3.00
 -10   2  -6   31.80    2.80
 -11  -2  -6   14.80    1.60
 -11  -2  -6   11.90    1.60
 -11   2  -6   12.30    1.40
 -12  -2  -6   18.90    1.50
 -12  -2  -6   21.50    1.60
 -12   2  -6   17.20    1.40
 -13  -2  -6    9.10    1.10
 -13  -3   6   24.90    1.30
  13  -3  -6   19.90    1.20
  13   3  -6   21.40    1.20
  12  -3  -6  117.39    4.90
 -12  -3   6  108.09    4.40
  12   3  -6  106.99    4.30
  12   3  -6  103.79    4.20
 -11  -3   6   68.89    3.10
  11   3  -6   70.89    3.10
  11   3  -6   71.89    3.20
 -11   3   6   68.29    4.10
  10  -3  -6  597.84   20.80
  10   3  -6  572.34   22.20
  10   3  -6  588.34   21.00
 -10   3   6  565.94   21.80
  10   3  -6  604.84   21.20
   9  -3  -6   24.30    1.70
  -9   3   6   20.20    2.40
   9   3  -6   20.00    1.80
   9   3  -6   26.50    2.00
   9   3  -6   23.40    1.90
  -8   3   6   40.30    3.20
  -8   3   6   41.90    2.60
   8   3  -6   41.50    2.60
   8   3  -6   46.20    2.60
   8   3  -6   45.80    2.60
   7   3  -6    0.90    0.90
  -7   3   6    3.00    1.60
  -7   3   6    1.60    0.60
   7   3  -6    1.40    0.70
  -6   3   6  730.63   26.20
   6   3  -6  732.13   26.50
   6   3  -6  730.43   26.40
  -6   3   6  768.52   27.40
   6   3  -6  741.93   26.60
   5   3  -6  135.69    5.70
   5   3  -6  128.09    5.70
  -5   3   6  145.09    5.40
  -5   3   6  143.29    6.40
   5   3  -6  133.39    5.50
  -5   3   6  130.29    5.30
   5   3  -6  125.79    5.60
   4   3  -6  545.85   19.80
  -4   3   6  568.54   20.70
   4   3  -6  560.54   20.00
   4   3  -6  577.14   20.10
  -4   3   6  567.44   19.70
  -4   3   6  545.15   19.60
   4   3  -6  499.45   19.90
   3   3  -6   28.20    2.20
   3   3  -6   27.50    2.00
  -3   3   6   27.90    1.70
  -3   3   6   29.30    1.70
   3   3  -6   27.10    2.10
  -3   3   6   31.00    2.30
  -2   3   6  362.76   12.90
   2   3  -6  342.77   13.10
  -2   3   6  360.16   12.80
  -2   3   6  363.26   13.70
   2   3  -6  351.06   13.20
   2   3  -6  348.47   13.10
   1   3  -6    3.90    1.10
  -1   3   6    3.80    1.30
  -1   3   6    3.60    1.20
   1   3  -6    3.90    1.50
  -1   3   6    2.50    0.90
   0   3   6 2358.36   80.99
   0   3  -6 2302.17   80.19
   0   3   6 2436.36   80.19
   0   3  -6 2185.68   80.29
   0   3   6 2256.17   79.99
  -1  -3  -6  155.58    6.40
  -1   3  -6  136.79    6.20
   1   3   6  153.08    6.60
  -1   3  -6  144.29    6.00
   1   3   6  156.98    5.90
  -1   3  -6  152.38    6.50
   1   3   6  146.39    5.90
   2   3   6  872.21   31.50
  -2   3  -6  842.42   31.90
  -2   3  -6  865.01   31.70
   2   3   6  904.01   31.60
  -2   3  -6  968.30   32.50
   2   3   6  935.51   32.60
  -3   3  -6  196.58    8.40
  -3   3  -6  215.38    8.10
   3   3   6  204.48    7.90
  -3   3  -6  219.18    8.90
   3   3   6  214.18    8.80
   3   3   6  210.38    8.00
   4   3   6  115.89    4.90
   4   3   6  120.59    4.80
   4   3   6  108.79    5.50
  -4   3  -6  124.19    5.80
  -4   3  -6  110.19    4.90
   5   3   6   69.99    3.20
   5   3   6   64.09    3.90
  -5   3  -6   64.89    3.30
  -5   3  -6   63.09    4.00
  -6  -3  -6 1912.91   66.99
  -6   3  -6 1968.80   68.19
   6   3   6 1891.81   66.49
  -6   3  -6 1870.41   66.79
  -7  -3  -6  333.47   13.20
  -7   3  -6  294.67   13.30
  -7   3  -6  329.57   12.10
   7   3   6  320.97   11.80
  -8  -3  -6    7.30    1.60
  -8  -3  -6    6.50    2.10
   8   3   6    8.30    1.50
  -8   3  -6    9.20    2.20
  -8   3  -6    8.10    1.60
  -9  -3  -6    2.40    1.20
  -9  -3  -6    0.50    1.00
  -9   3  -6    3.90    1.40
   9   3   6    0.20    0.80
  -9   3  -6    1.20    1.40
 -10  -3  -6  158.58    6.80
 -10  -3  -6  164.78    6.40
 -10   3  -6  168.38    6.40
 -10   3  -6  154.38    7.70
 -11  -3  -6   16.00    1.40
 -11  -3  -6   12.20    1.70
 -11   3  -6   15.10    1.50
 -12  -3  -6   47.00    2.10
  12  -4  -6  317.77   11.10
 -12  -4   6  309.67   11.20
 -11  -4   6    0.00    0.40
  11   4  -6    0.40    0.50
  11   4  -6    1.30    0.50
 -10  -4   6  424.46   15.40
  10   4  -6  437.06   15.50
  10   4  -6  426.16   15.60
 -10   4   6  435.36   16.30
  10   4  -6  420.26   15.30
   9  -4  -6   18.00    1.40
   9   4  -6   21.20    1.50
   9   4  -6   16.70    1.40
  -9   4   6   14.60    2.10
   9   4  -6   15.80    1.50
  -8   4   6  281.57   12.40
   8   4  -6  318.87   11.70
   8   4  -6  290.37   11.60
   8   4  -6  334.07   11.70
  -8   4   6  321.97   11.40
   7   4  -6   16.90    1.50
   7   4  -6   20.20    2.80
  -7   4   6   16.30    2.20
   7   4  -6   17.40    1.80
  -7   4   6   17.70    1.30
   6   4  -6  240.98    9.30
   6   4  -6  248.78    9.30
  -6   4   6  236.08    9.10
  -6   4   6  234.78   10.30
   6   4  -6  236.18    9.70
   6   4  -6  259.87    9.80
  -5   4   6   79.49    4.70
   5   4  -6   80.59    3.70
   5   4  -6   82.89    3.90
  -5   4   6   82.69    3.50
  -5   4   6   82.79    3.90
   5   4  -6   75.29    3.90
   5   4  -6   78.29    3.90
  -4   4   6  414.76   15.20
   4   4  -6  352.96   13.90
   4   4  -6  372.86   13.90
   4   4  -6  383.66   14.10
  -4   4   6  379.56   13.80
  -4   4   6  367.06   13.70
   4   4  -6  366.96   14.10
   3   4  -6  840.92   29.60
   3   4  -6  803.92   29.50
   3   4  -6  818.42   29.30
  -3   4   6  870.21   30.60
  -3   4   6  803.12   29.20
  -3   4   6  824.22   29.20
   2   4  -6 1149.39   41.50
  -2   4   6 1249.47   42.70
  -2   4   6 1186.68   41.40
   2   4  -6 1163.18   41.60
   2   4  -6 1207.68   41.60
  -2   4   6 1118.19   41.30
   1   4  -6   32.70    2.40
  -1   4   6   35.70    2.00
   1   4  -6   33.50    2.30
   1   4  -6   34.40    2.30
  -1   4   6   35.80    2.00
  -1   4   6   35.50    2.80
   0   4   6   22.90    1.60
   0   4  -6   20.10    2.10
   0   4  -6   22.90    2.10
   0   4   6   21.70    1.60
   0   4   6   26.10    2.40
   0   4  -6   20.90    2.00
  -1   4  -6  205.08    8.30
   1   4   6  215.58    9.00
   1   4   6  226.18    8.20
   1   4   6  209.68    8.10
  -1   4  -6  204.48    8.40
  -2  -4  -6  412.96   14.80
   2   4   6  414.46   14.60
  -2   4  -6  368.06   14.80
   2   4   6  397.46   15.40
  -2   4  -6  407.96   15.40
   2   4   6  410.56   14.50
  -2   4  -6  387.16   14.70
   3   4   6   33.90    2.80
  -3   4  -6   33.50    2.90
  -3   4  -6   27.70    2.30
   3   4   6   28.50    1.90
   3   4   6   28.50    1.90
  -4  -4  -6  268.47   10.20
  -4   4  -6  247.28   12.00
   4   4   6  267.27    9.90
  -4   4  -6  267.27   10.10
   4   4   6  269.77   10.00
  -5  -4  -6    5.60    1.50
  -5   4  -6    6.50    2.00
   5   4   6    3.50    1.30
  -5   4  -6    5.50    1.80
  -6  -4  -6  349.87   13.00
  -6   4  -6  323.27   13.90
  -6   4  -6  359.86   12.90
   6   4   6  330.07   12.60
   6   4   6  351.96   12.60
  -7  -4  -6  118.79    5.90
   7   4   6  109.99    5.40
  -7   4  -6   95.49    5.60
  -7   4  -6  105.29    4.70
  -8  -4  -6  291.37   11.10
   8   4   6  288.27   10.70
  -8   4  -6  292.57   12.20
  -9  -4  -6   28.70    2.00
  -9   4  -6   30.70    2.80
   9   4   6   26.20    1.90
 -10  -4  -6  730.23   26.00
 -11  -4  -6   98.29    3.80
  10   5  -6   11.80    0.80
  -9  -5   6  106.69    4.10
   9   5  -6  100.99    4.00
   9   5  -6  105.89    4.20
   9   5  -6  100.59    4.10
  -9   5   6  104.59    4.90
   8  -5  -6   12.40    1.20
   8   5  -6   14.60    1.20
  -8   5   6   12.50    1.90
  -8   5   6   13.90    1.40
   8   5  -6   11.80    1.20
   8   5  -6   13.20    1.20
   7   5  -6   15.80    1.50
  -7   5   6   17.60    2.40
  -7   5   6   17.00    1.20
   7   5  -6   16.10    1.40
   7   5  -6   17.80    1.40
  -6   5   6   23.40    2.40
   6   5  -6   22.90    1.70
   6   5  -6   23.30    1.80
  -6   5   6   22.80    1.40
   6   5  -6   20.70    1.70
   5   5  -6   62.79    3.30
   5   5  -6   60.89    2.90
  -5   5   6   59.59    4.00
   5   5  -6   57.09    2.90
   4   5  -6    6.00    1.70
  -4   5   6    3.80    0.90
   4   5  -6    4.40    1.20
  -4   5   6    3.40    1.70
   4   5  -6    3.60    1.20
   3   5  -6  120.79    5.20
  -3   5   6  118.49    5.10
   3   5  -6  122.29    5.30
  -3   5   6  121.29    5.00
   3   5  -6  132.59    5.10
  -3   5   6  113.69    6.10
  -2   5   6   30.60    1.90
  -2   5   6   31.20    2.00
   2   5  -6   29.50    2.20
   2   5  -6   37.40    2.30
   2   5  -6   31.60    2.20
  -2   5   6   38.20    3.10
  -1   5   6  163.88    6.30
  -1   5   6  170.88    7.30
   1   5  -6  159.98    6.40
   1   5  -6  151.18    6.30
   1   5  -6  159.88    6.60
  -1   5   6  148.39    7.40
   0   5  -6  214.78    8.30
   0   5   6  216.28    8.10
   0   5   6  222.28    8.10
   0   5   6  197.18    9.00
   0   5  -6  211.78    8.10
   0   5  -6  194.28    8.00
  -1   5  -6    3.00    1.10
  -1   5  -6    3.80    1.20
   1   5   6    2.80    1.50
   2   5   6  215.58    8.10
   2   5   6  212.38    8.20
   3   5   6   41.70    2.20
   3   5   6   41.40    2.20
  -4  -5  -6   24.00    1.90
   4   5   6   25.20    1.60
   4   5   6   22.10    1.50
  -5  -5  -6  144.69    5.80
   5   5   6  143.79    5.60
   5   5   6  141.69    5.50
  -5   5  -6  134.59    6.70
  -6  -5  -6   72.49    3.40
  -6   5  -6   75.39    4.30
   6   5   6   73.09    3.20
   6   5   6   74.99    3.30
  -7  -5  -6   22.70    1.60
  -7   5  -6   18.10    2.70
   7   5   6   22.60    1.40
  -8  -5  -6   29.80    2.20
   8   5   6   30.40    1.70
  -9  -5  -6   34.10    1.70
   7   6  -6    7.60    0.70
   6  -6  -6    7.00    0.90
   6   6  -6    5.30    0.80
   6   6  -6    6.50    0.90
  -6   6   6    7.50    0.70
   5   6  -6  605.54   21.60
  -5   6   6  610.84   21.40
   5   6  -6  610.34   21.50
   4   6  -6   41.00    2.00
  -4   6   6   38.70    2.20
  -4   6   6   39.10    3.30
   4   6  -6   42.10    2.10
  -3   6   6 1050.99   36.30
   3   6  -6 1077.69   36.50
  -3   6   6  932.81   36.50
  -3   6   6 1077.49   37.40
   3   6  -6 1053.29   36.40
   2   6  -6    1.00    0.80
  -2   6   6    0.80    0.40
   2   6  -6    0.80    0.70
  -2   6   6    0.90    0.40
  -2   6   6    2.00    1.90
  -1   6   6  683.93   23.10
  -1   6   6  649.93   23.20
   1   6  -6  628.24   23.60
   0   6   6   21.90    1.40
   0   6   6   24.20    1.40
   1   6   6  927.71   32.30
   1   6   6  913.31   32.30
   2   6   6    0.70    0.40
   2   6   6    0.50    0.40
   3   6   6   56.49    2.50
   3   6   6   56.49    2.50
   4   6   6    1.10    0.60
   4   6   6    1.00    0.50
   5   6   6  513.65   18.70
   5   6   6  551.14   18.70
  14   0  -7    0.30    0.40
  13   0  -7  546.15   19.40
  12   0  -7    0.70    0.50
  12   0  -7    1.50    0.70
 -11   0   7 2524.75   86.19
  11   0  -7 2395.86   86.19
  11   0  -7 2523.05   86.19
  10   0  -7   14.60    1.50
  10   0  -7   15.60    1.50
   9   0  -7  679.23   24.20
   9   0  -7  680.53   24.30
   8   0  -7    1.30    0.80
   8   0  -7    1.30    0.70
   7   0  -7 3410.76  118.19
   6   0  -7    0.40    0.60
  -5   0   7 1241.78   45.40
  -4   0   7   -0.10    0.80
  -4   0   7    0.20    0.80
  -3   0   7 5152.98  174.18
  -3   0   7 4852.21  178.38
   1   0  -7 3733.93  145.19
  -1   0   7 4044.70  144.79
  -1   0   7 4233.98  140.59
   0   0   7    2.70    1.00
   1   0   7  638.14   23.10
   1   0   7  602.84   22.30
   2   0   7    3.50    1.80
   3   0   7  903.91   33.20
  -5   0  -7  396.26   14.60
  -5   0  -7  401.46   14.70
  -6   0  -7    1.20    1.00
  -6   0  -7    2.10    0.90
  -7   0  -7   21.80    2.10
  -8   0  -7    0.30    0.80
  -8   0  -7    0.40    1.00
  -9   0  -7  864.11   30.60
  -9   0  -7  839.42   30.50
  10   0   7    2.20    1.10
 -10   0  -7    0.70    0.70
 -11   0  -7   71.69    3.40
  11   0   7   61.89    4.30
 -12   0  -7    0.70    0.70
 -13   0  -7  170.88    6.50
  14  -1  -7   12.50    0.90
  14   1  -7   11.90    0.90
 -13  -1   7   40.20    2.00
  13  -1  -7   39.70    2.00
  13   1  -7   40.10    2.30
  13   1  -7   39.00    1.90
  12  -1  -7   31.30    2.00
  12  -1  -7   36.10    1.90
 -12  -1   7   33.50    2.00
  12   1  -7   31.90    1.90
  12   1  -7   35.80    1.90
  11  -1  -7    4.70    1.10
 -11  -1   7    3.10    0.80
  11  -1  -7    1.90    0.60
  11   1  -7    2.90    1.10
  11   1  -7    2.70    1.10
  10  -1  -7    6.30    1.20
  10   1  -7    6.40    1.30
  10   1  -7    5.80    1.20
   9  -1  -7  160.18    6.40
   9   1  -7  159.48    6.40
   9   1  -7  161.98    6.50
   8  -1  -7  780.32   26.90
  -8   1   7  712.73   29.10
   8   1  -7  766.42   26.90
   7  -1  -7   50.39    2.60
  -7   1   7   54.59    3.20
   7   1  -7   51.59    2.80
   7   1  -7   53.09    2.70
   7   1  -7   52.29    2.80
  -6   1   7   13.90    1.80
  -5   1   7    3.10    2.40
  -5   1   7    2.80    1.30
   5   1  -7    2.50    0.90
  -4  -1   7  171.38    8.20
  -4   1   7  177.38    7.00
  -4   1   7  172.08    8.20
  -3  -1   7  491.65   18.40
   3  -1  -7  432.16   18.70
  -3   1   7  469.15   18.00
  -3   1   7  477.95   17.10
   2  -1  -7  686.03   27.80
  -2  -1   7  752.52   27.80
  -2   1   7  778.02   27.40
  -2   1   7  767.52   26.60
   1  -1  -7  561.54   23.50
  -1  -1   7  685.13   23.10
  -1  -1   7  670.23   23.90
  -1   1   7  650.43   22.90
  -1   1   7  615.34   23.40
   0  -1   7  138.29    6.50
   0   1   7  140.59    5.70
   0   1   7  132.89    6.10
   1  -1   7  424.46   16.10
   1   1   7  382.26   15.30
   1   1   7  406.06   15.60
   1   1   7  421.46   15.10
   2  -1   7   51.19    3.50
   2   1   7   49.70    3.00
   2   1   7   47.80    3.20
   2   1   7   51.29    2.70
   3  -1   7  149.88    7.50
   3   1   7  143.79    6.20
  -3   1  -7  152.58    6.50
  -4  -1  -7  455.65   16.90
  -4   1  -7  471.55   17.10
  -4   1  -7  464.55   16.90
   4   1   7  465.35   17.40
  -4   1  -7  481.85   17.60
  -5  -1  -7   35.30    2.40
  -5  -1  -7   34.60    2.30
  -5   1  -7   34.00    2.20
   5   1   7   35.10    2.50
  -5   1  -7   35.40    2.70
  -5   1  -7   40.90    2.60
  -6  -1  -7  168.88    6.90
  -6  -1  -7  164.58    6.80
   6   1   7  181.58    7.50
  -6   1  -7  161.08    7.60
  -6   1  -7  167.48    7.00
  -6   1  -7  173.78    6.80
  -7  -1  -7   21.50    2.10
  -7  -1  -7   24.70    2.10
   7   1   7   24.80    2.40
  -7   1  -7   25.50    2.00
  -8  -1  -7  204.08    8.10
  -8  -1  -7  197.08    8.20
  -8   1  -7  197.98    8.20
   8   1   7  216.78    8.80
  -8   1  -7  194.38    8.00
  -9  -1  -7   59.09    3.20
  -9  -1  -7   55.09    3.20
   9   1   7   50.19    3.50
  -9   1  -7   52.69    3.00
 -10  -1  -7    3.80    1.50
 -10  -1  -7    2.80    1.00
 -10   1  -7    5.90    1.30
 -11  -1  -7   63.69    3.20
 -11  -1  -7   63.09    3.30
 -11   1  -7   61.89    3.20
 -12  -1  -7  168.18    6.70
 -13  -1  -7   63.49    2.80
 -13   1  -7   67.69    2.80
 -13  -2   7  109.39    4.20
  13  -2  -7  105.29    4.20
  13   2  -7  105.99    4.20
  13   2  -7  106.99    4.10
  12  -2  -7  200.08    7.60
 -12  -2   7  203.88    7.70
  12   2  -7  203.18    7.60
  12   2  -7  202.58    7.60
 -11  -2   7   91.49    4.10
  11  -2  -7   95.29    4.00
  11   2  -7   94.59    4.10
  11   2  -7   95.89    4.00
  10  -2  -7  410.96   14.60
  10   2  -7  399.96   14.80
 -10   2   7  397.06   15.90
  10   2  -7  398.16   14.60
   9  -2  -7    9.20    1.20
   9   2  -7   10.00    1.40
   9   2  -7    8.70    1.40
  -9   2   7   11.10    2.20
   8  -2  -7  825.12   29.30
  -8   2   7  876.51   30.30
   8   2  -7  810.02   29.40
   8   2  -7  833.62   29.60
   8   2  -7  806.92   29.40
   8   2  -7  819.12   29.50
   7   2  -7  311.37   11.50
   7   2  -7  303.27   11.30
   7   2  -7  288.17   11.20
   7   2  -7  286.17   11.30
  -7   2   7  315.97   12.00
   6   2  -7    1.80    0.80
  -6   2   7    2.80    1.40
  -6   2   7    2.10    0.70
   6   2  -7    5.40    2.00
   5   2  -7    0.50    0.70
   5   2  -7    2.30    0.90
  -5   2   7    0.50    0.60
   5   2  -7    0.40    0.80
  -5   2   7    0.40    0.70
   4   2  -7  933.21   33.90
   4   2  -7  932.01   34.00
   4   2  -7  981.10   34.10
  -4   2   7  946.81   33.80
  -4   2   7  970.50   34.50
  -4   2   7 1022.90   33.90
   3   2  -7  358.96   13.40
   3   2  -7  354.86   13.40
  -3   2   7  370.86   13.30
  -3   2   7  378.26   13.80
  -2  -2   7 1215.48   46.50
  -2   2   7 1342.37   45.30
  -1  -2   7  157.38    7.70
   0  -2   7  326.77   13.80
  -1   2  -7  164.38    6.80
  -1   2  -7  164.58    6.80
   1   2   7  153.38    6.80
  -2   2  -7  485.55   18.30
   2   2   7  494.25   18.00
  -2   2  -7  498.25   17.40
  -2   2  -7  449.16   17.50
  -3  -2  -7   30.10    2.20
  -3   2  -7   30.60    2.40
   3   2   7   36.90    2.40
  -3   2  -7   30.60    2.60
  -3   2  -7   30.90    2.10
  -4  -2  -7  405.36   14.70
   4   2   7  407.96   15.30
  -4   2  -7  415.06   14.70
  -4   2  -7  396.56   15.40
  -4   2  -7  376.96   14.80
  -5  -2  -7   80.29    3.80
  -5   2  -7   81.69    3.80
  -5   2  -7   83.59    4.60
   5   2   7   79.49    4.30
  -5   2  -7   75.99    4.30
  -6  -2  -7   26.40    2.10
  -6  -2  -7   25.90    2.50
  -6   2  -7   25.10    2.50
  -6   2  -7   22.30    1.90
   6   2   7   22.20    2.30
  -6   2  -7   23.30    2.90
  -7  -2  -7   -0.30    1.10
  -7   2  -7    1.50    1.10
  -7   2  -7    0.50    0.80
  -8  -2  -7  507.35   18.50
  -8  -2  -7  499.55   18.30
  -8   2  -7  488.55   19.70
  -8   2  -7  522.45   18.50
   8   2   7  480.75   18.80
  -9  -2  -7  104.19    5.00
  -9  -2  -7  106.19    4.80
  -9   2  -7  110.09    4.80
 -10  -2  -7    0.50    0.80
 -10  -2  -7    0.10    0.80
 -10   2  -7    1.80    0.70
 -11  -2  -7   27.30    1.90
 -11  -2  -7   27.70    1.90
 -11   2  -7   26.60    1.80
 -12  -2  -7   28.80    1.80
 -12  -2  -7   29.70    1.80
 -12   2  -7   30.80    1.70
 -13  -3   7    4.50    0.80
  13  -3  -7    2.90    0.60
 -12  -3   7  393.16   13.40
  12   3  -7  349.96   13.50
  11  -3  -7  221.58    8.80
 -11  -3   7  223.88    8.30
  11   3  -7  224.68    8.20
  11   3  -7  217.28    8.30
  10  -3  -7  715.33   24.00
  10   3  -7  669.63   24.20
  10   3  -7  661.63   24.00
  10   3  -7  679.93   24.10
 -10   3   7  659.93   24.90
   9   3  -7    1.20    0.70
   9   3  -7    1.60    0.70
  -9   3   7    1.70    1.10
   9   3  -7    1.90    0.80
   8  -3  -7  658.63   22.60
  -8   3   7  600.94   23.60
   8   3  -7  626.74   22.90
   8   3  -7  646.54   22.70
   8   3  -7  638.74   22.70
   8   3  -7  628.94   22.60
  -8   3   7  618.14   22.60
   7   3  -7  498.85   18.50
   7   3  -7  509.05   18.50
   7   3  -7  519.95   18.80
   7   3  -7  497.05   18.90
  -7   3   7  542.95   20.70
  -7   3   7  505.55   18.40
  -6   3   7  717.13   26.10
   6   3  -7  757.32   26.40
   6   3  -7  726.13   26.30
   6   3  -7  708.93   26.30
  -6   3   7  771.42   27.50
   6   3  -7  747.13   26.60
   5   3  -7  537.35   19.40
   5   3  -7  538.65   19.70
  -5   3   7  564.84   20.40
   5   3  -7  536.15   19.50
  -5   3   7  514.85   19.30
  -4   3   7  150.88    6.10
   4   3  -7  158.18    6.30
  -4   3   7  158.68    6.20
   4   3  -7  158.08    6.50
  -4   3   7  173.48    8.00
   4   3  -7  150.38    6.50
   3   3  -7  519.55   18.80
  -3   3   7  511.65   18.60
  -3   3   7  567.94   20.90
  -3   3   7  509.15   18.70
   3   3  -7  506.65   18.90
   3   3  -7  513.75   18.90
   2   3  -7  257.37    9.90
  -2   3   7  239.78    9.50
   2   3  -7  256.57    9.80
  -2   3   7  274.27   10.50
  -2   3   7  262.17    9.60
   2   3  -7  253.57    9.70
   1   3  -7  417.66   15.50
  -1   3   7  438.66   16.20
  -1   3   7  452.65   15.40
   1   3  -7  408.86   15.60
   1   3  -7  429.36   15.70
  -1   3   7  411.46   15.30
   0   3   7 1278.77   43.80
   0   3   7 1308.67   44.80
   0   3   7 1194.88   43.70
   0   3  -7 1256.07   44.10
   0   3  -7 1220.88   43.90
  -1  -3  -7  195.08    7.70
  -1   3  -7  194.78    7.60
   1   3   7  187.08    7.40
   1   3   7  198.68    7.50
  -1   3  -7  204.08    8.20
   1   3   7  201.88    8.30
  -1   3  -7  189.98    7.80
  -2  -3  -7  256.77    9.80
  -2   3  -7  247.68   10.00
  -2   3  -7  268.07   10.40
   2   3   7  271.27   10.60
   2   3   7  262.87    9.70
  -2   3  -7  254.37    9.80
   2   3   7  248.58    9.60
  -3  -3  -7  489.65   18.00
   3   3   7  508.45   18.80
  -3   3  -7  492.45   17.90
  -3   3  -7  521.55   18.70
   3   3   7  486.95   17.80
  -3   3  -7  474.15   18.10
   3   3   7  484.15   17.70
  -4  -3  -7  960.40   34.40
   4   3   7  942.51   34.10
   4   3   7  973.90   35.20
  -4   3  -7  963.20   34.50
  -4   3  -7 1016.10   35.30
   4   3   7  941.61   34.10
  -4   3  -7  991.50   34.40
  -5  -3  -7   53.89    3.10
  -5   3  -7   60.59    3.80
  -5   3  -7   55.59    3.00
   5   3   7   54.69    3.60
   5   3   7   51.79    2.90
  -6  -3  -7  134.29    7.20
  -6   3  -7  132.49    5.70
   6   3   7  134.09    5.50
  -6   3  -7  142.79    6.90
  -7  -3  -7  340.67   12.80
  -7   3  -7  347.27   12.60
  -7   3  -7  312.77   13.70
  -8  -3  -7   60.89    3.30
  -8   3  -7   53.69    4.00
  -8   3  -7   60.39    3.10
  -9  -3  -7  359.76   13.90
  -9   3  -7  376.76   15.30
  -9   3  -7  376.66   13.70
 -10  -3  -7  175.78    7.20
 -10   3  -7  186.28    7.00
 -11  -3  -7   83.49    3.70
 -11   3  -7   86.99    3.60
  11   4  -7  174.88    6.40
  11   4  -7  171.68    6.30
  10  -4  -7   90.79    3.90
  10   4  -7   93.29    4.00
  10   4  -7   91.89    3.70
  10   4  -7   94.89    3.80
 -10   4   7   93.89    4.60
   9  -4  -7  266.27    9.50
   9   4  -7  258.07    9.70
   9   4  -7  251.87    9.50
   9   4  -7  260.07    9.90
  -9   4   7  256.97   10.60
   8  -4  -7  231.68    8.40
  -8   4   7  224.98    8.30
  -8   4   7  223.08    9.90
   8   4  -7  214.48    8.30
   8   4  -7  210.38    8.60
   8   4  -7  226.98    8.60
   7   4  -7   11.20    1.30
   7   4  -7    8.20    1.30
  -7   4   7   11.10    1.10
   7   4  -7   11.30    1.40
  -7   4   7    8.20    1.80
   6   4  -7  414.66   15.30
   6   4  -7  437.16   15.30
  -6   4   7  419.86   15.10
  -6   4   7  405.26   16.70
   6   4  -7  424.46   15.50
   6   4  -7  409.76   15.50
  -5   4   7    6.30    1.70
   5   4  -7    7.40    1.20
   5   4  -7    3.80    1.30
  -5   4   7    7.40    1.10
  -4   4   7  837.52   30.50
   4   4  -7  884.41   30.80
   4   4  -7  838.82   30.80
  -4   4   7  884.71   30.40
  -4   4   7  862.61   31.80
   4   4  -7  867.61   30.60
   3   4  -7 1163.88   42.50
  -3   4   7 1372.76   43.90
   3   4  -7 1196.78   42.70
   3   4  -7 1166.28   42.70
  -3   4   7 1179.98   42.30
  -3   4   7 1173.18   42.40
  -2   4   7  618.34   22.00
   2   4  -7  597.04   22.20
   2   4  -7  603.84   22.30
  -2   4   7  611.24   21.90
  -2   4   7  657.03   23.30
   2   4  -7  611.24   22.10
  -1   4   7    6.40    1.70
   1   4  -7    6.30    1.60
   1   4  -7    7.10    1.40
  -1   4   7    6.50    1.10
   1   4  -7    6.00    1.70
   0   4  -7  340.57   13.00
   0   4   7  349.47   12.70
   0   4   7  354.76   12.80
   0   4  -7  339.97   13.10
   0   4   7  355.86   13.90
  -1   4  -7  867.41   31.30
  -1   4  -7  864.21   31.40
   1   4   7  895.01   32.20
   1   4   7  890.61   31.00
   1   4   7  884.21   31.10
  -2  -4  -7    2.60    1.00
  -2   4  -7    2.70    1.10
   2   4   7    1.10    0.70
   2   4   7    3.90    1.90
  -2   4  -7    2.20    1.00
   2   4   7    4.10    1.10
  -3  -4  -7  589.44   20.80
   3   4   7  592.94   20.60
  -3   4  -7  587.24   20.80
   3   4   7  557.24   21.70
  -3   4  -7  557.24   20.80
  -3   4  -7  561.84   21.70
   3   4   7  577.04   20.60
  -4  -4  -7  242.18    9.30
  -4   4  -7  245.08    9.30
   4   4   7  243.38    9.10
   4   4   7  219.88    9.80
   4   4   7  247.98    9.00
  -4   4  -7  231.98   10.00
  -5  -4  -7  114.19    5.00
  -5   4  -7  115.09    5.00
  -5   4  -7  113.79    5.80
   5   4   7  111.79    4.70
   5   4   7  111.39    4.70
  -6  -4  -7   68.39    3.40
  -6   4  -7   57.79    4.00
   6   4   7   68.09    4.00
  -7  -4  -7  558.24   20.30
  -7   4  -7  577.74   20.10
   7   4   7  569.14   19.90
  -7   4  -7  525.25   21.20
  -8  -4  -7   10.20    1.40
  -8   4  -7   13.70    1.80
  -8   4  -7   12.40    2.60
  -9  -4  -7   37.30    2.10
 -10  -4  -7   40.40    2.00
  -9  -5   7  418.66   14.90
   9   5  -7  416.96   15.00
   9   5  -7  426.76   15.00
   8  -5  -7   33.60    1.80
   8   5  -7   29.90    1.70
  -8   5   7   28.00    2.40
   8   5  -7   30.00    1.60
  -7   5   7   88.89    4.60
   7   5  -7   85.99    3.80
   7   5  -7   90.29    3.80
  -7   5   7   85.69    3.50
  -6   5   7  116.89    5.70
   6   5  -7  104.59    4.70
   6   5  -7  115.29    4.70
  -6   5   7  111.79    4.40
   5   5  -7  541.45   19.00
   5   5  -7  520.55   19.20
  -5   5   7  533.75   20.40
   5   5  -7  534.75   19.20
  -5   5   7  524.15   18.90
  -4   5   7  199.28    8.40
   4   5  -7  234.68    8.90
  -4   5   7  199.98    9.10
   4   5  -7  214.28    8.10
   4   5  -7  209.18    8.20
   3   5  -7  133.29    5.80
   3   5  -7  144.09    5.80
  -3   5   7  128.79    6.60
  -3   5   7  135.29    5.40
  -3   5   7  139.19    5.40
   2   5  -7    3.60    1.30
  -2   5   7    2.60    0.60
   2   5  -7    2.20    0.90
  -2   5   7    3.20    1.80
   2   5  -7    2.60    1.00
   1   5  -7   58.29    3.00
   1   5  -7   56.69    2.90
  -1   5   7   50.89    3.70
  -1   5   7   56.99    2.70
  -1   5   7   55.39    2.70
   0   5   7  476.65   17.20
   0   5   7  440.76   18.10
   0   5  -7  484.15   18.10
   0   5  -7  482.95   17.40
   0   5   7  486.95   17.10
   1   5   7  570.24   22.20
   1   5   7  629.64   21.10
  -1   5  -7  554.64   22.00
   1   5   7  609.94   21.20
  -1   5  -7  596.24   21.40
  -2   5  -7  173.08    7.00
   2   5   7  183.38    6.90
   2   5   7  175.38    6.90
  -3  -5  -7  188.98    7.30
   3   5   7  185.28    7.20
   3   5   7  187.88    7.10
  -4  -5  -7   93.29    4.10
   4   5   7   91.79    3.80
   4   5   7   93.29    3.90
  -5  -5  -7  249.78    9.20
   5   5   7  243.18    9.10
   5   5   7  245.58    9.00
  -6  -5  -7   83.99    3.60
   6   5   7   83.69    3.40
  -7  -5  -7   33.40    1.90
  -8  -5  -7   84.99    3.50
   6  -6  -7  112.89    4.30
   6   6  -7  119.19    4.50
  -6   6   7  118.29    4.30
   6   6  -7  115.59    4.40
   5   6  -7   79.59    3.20
  -5   6   7   74.59    3.40
   5   6  -7   84.29    3.30
  -4   6   7   29.40    1.50
   4   6  -7   26.40    1.60
  -3   6   7   90.59    3.60
   3   6  -7   89.89    3.70
   3   6  -7   93.49    4.00
  -2   6   7  268.97    9.70
  -2   6   7  269.97   10.00
  -1   6   7   28.80    1.60
  -1   6   7   30.30    1.60
   1   6  -7   34.10    2.20
   0   6   7  435.16   15.90
   0   6   7  456.25   16.50
   1   6   7   40.20    1.90
   1   6   7   39.70    1.90
   2   6   7  131.89    5.00
   2   6   7  131.09    5.00
   3   6   7   30.50    1.60
   3   6   7   26.70    1.50
   4   6   7  135.09    5.00
   4   6   7  134.59    5.00
  14   0  -8  629.84   22.00
  13   0  -8    0.60    0.50
  13   0  -8    0.60    0.70
  12   0  -8   21.90    1.50
  12   0  -8   21.50    1.50
  11   0  -8    4.40    1.00
  10   0  -8  262.77    9.80
  10   0  -8  256.77    9.70
   9   0  -8    0.40    0.60
   9   0  -8   -0.80    0.70
   8   0  -8  261.67    9.90
   8   0  -8  266.07    9.90
   6   0  -8  407.56   14.90
   5   0  -8   -0.10    0.60
   4   0  -8  398.26   14.20
  -4   0   8  374.76   15.80
  -4   0   8  359.46   13.90
  -3   0   8    0.20    0.80
  -3   0   8   -0.30    0.90
  -2   0   8 1223.78   43.10
  -2   0   8 1227.98   44.50
  -1   0   8    2.90    1.40
   0   0   8  649.93   23.20
   0   0   8  640.84   24.20
   1   0   8    0.40    0.90
   1   0   8    0.20    0.50
   2   0   8 1874.11   67.79
   2   0   8 1999.40   68.99
  -3   0  -8    0.30    0.80
   3   0   8    0.80    1.30
  -4   0  -8  954.60   34.30
  -4   0  -8  987.50   34.20
  -5   0  -8   -0.20    0.80
  -5   0  -8    0.60    0.80
  -6   0  -8  464.85   16.80
  -6   0  -8  454.15   16.90
  -7   0  -8    1.00    0.90
  -7   0  -8    0.80    0.80
  -8   0  -8  250.47    9.90
  -8   0  -8  253.17    9.80
  -9   0  -8    0.40    0.90
  -9   0  -8    0.60    0.80
   9   0   8    0.10    1.00
 -10   0  -8   85.59    4.00
  10   0   8   86.99    4.60
  11   0   8    0.70    1.30
 -11   0  -8    0.10    0.70
 -12   0  -8   11.60    1.20
 -13   0  -8    0.80    0.50
  14  -1  -8   32.60    1.40
  14   1  -8   26.80    1.40
  13  -1  -8   29.80    1.60
 -13  -1   8   32.30    1.90
  13   1  -8   32.60    1.60
  13   1  -8   31.10    1.70
  12  -1  -8    6.20    1.10
 -12  -1   8    5.90    1.20
  12  -1  -8    4.00    0.90
  12   1  -8    6.40    1.00
  12   1  -8    7.90    1.00
 -11  -1   8   31.00    1.90
  11  -1  -8   29.60    1.90
  11   1  -8   31.30    1.90
  10  -1  -8  398.16   14.60
  10  -1  -8  407.26   14.60
  10   1  -8  396.46   14.70
  10   1  -8  397.36   14.60
   9   1  -8   23.00    1.80
   9   1  -8   22.50    1.90
   8   1  -8  456.65   16.80
   8   1  -8  472.45   17.00
   8   1  -8  462.85   16.80
   7  -1  -8    4.50    1.10
   7   1  -8    5.70    1.20
   7   1  -8    6.80    1.40
  -7   1   8    5.60    1.90
   7   1  -8    3.00    1.00
   6  -1  -8 1445.36   48.50
   6   1  -8 1448.76   48.70
   6   1  -8 1278.57   48.60
  -6   1   8 1395.36   49.00
   6   1  -8 1373.56   48.50
  -5   1   8  352.16   12.50
   5   1  -8  320.37   12.10
   5   1  -8  313.97   12.20
  -5   1   8  318.77   12.00
   5   1  -8  342.37   12.20
   4   1  -8  126.49    5.20
  -4   1   8  126.39    5.30
  -4   1   8  115.09    6.70
   4   1  -8  122.29    5.10
  -3  -1   8  186.78   10.20
  -3   1   8  201.28    7.80
  -3   1   8  193.08    8.90
  -2  -1   8  117.19    6.20
   2  -1  -8   99.19    6.70
  -2  -1   8  113.39    4.80
  -2   1   8  119.49    5.00
  -2   1   8  119.09    5.80
  -1  -1   8  454.25   17.90
  -1  -1   8  421.46   16.40
  -1   1   8  465.35   17.50
  -1   1   8  467.95   16.70
   0  -1   8 1205.88   43.90
   0   1   8 1235.08   42.50
   0   1   8 1166.58   43.20
   1  -1   8  952.80   34.50
   1   1   8  916.61   33.10
   1   1   8  908.71   33.60
   2  -1   8  682.43   29.20
   2   1   8  745.73   25.70
   2   1   8  704.03   26.30
  -2   1  -8  698.63   25.20
  -3  -1  -8   12.60    1.60
  -3   1  -8   16.30    1.60
  -3   1  -8   11.30    1.70
   3   1   8   13.40    1.50
  -4  -1  -8  305.57   11.30
  -4  -1  -8  292.27   11.20
  -4   1  -8  303.37   11.20
  -4   1  -8  305.67   11.40
   4   1   8  298.17   11.70
  -5  -1  -8  253.77    9.80
  -5  -1  -8  243.28    9.70
  -5   1  -8  264.07    9.90
   5   1   8  256.37   10.30
  -5   1  -8  253.27    9.60
  -6  -1  -8   18.70    1.90
  -6  -1  -8   16.90    1.90
   6   1   8   17.60    2.00
  -6   1  -8   13.30    2.30
  -6   1  -8   21.50    1.70
  -7  -1  -8 1086.19   37.60
  -7  -1  -8 1058.79   37.40
  -7   1  -8 1011.80   37.30
  -7   1  -8 1029.80   37.50
   7   1   8 1089.09   38.20
  -8  -1  -8  466.55   17.50
  -8  -1  -8  493.85   17.40
   8   1   8  469.55   18.10
  -8   1  -8  472.65   17.40
  -8   1  -8  458.55   17.50
  -9  -1  -8  154.08    6.40
  -9  -1  -8  155.88    6.60
  -9   1  -8  152.18    6.40
  -9   1  -8  156.98    6.50
   9   1   8  147.19    7.00
 -10  -1  -8   68.89    3.40
 -10  -1  -8   67.89    3.40
 -10   1  -8   64.69    3.30
  10   1   8   64.39    4.00
 -11  -1  -8  288.17   10.80
  11  -1   8  300.17   11.50
 -11  -1  -8  284.37   10.90
 -11   1  -8  286.37   10.90
 -12  -1  -8  163.28    6.50
 -12   1  -8  169.88    6.40
  13  -2  -8  165.38    6.50
 -13  -2   8  182.78    6.40
  13   2  -8  176.28    6.30
  13   2  -8  170.38    6.40
  12  -2  -8   34.30    2.50
  12  -2  -8   36.70    2.10
 -12  -2   8   36.30    1.90
  12   2  -8   37.00    1.90
  12   2  -8   34.10    1.80
  11  -2  -8  371.16   13.30
 -11  -2   8  363.36   13.40
  11  -2  -8  359.56   13.30
  11   2  -8  370.76   13.30
  11   2  -8  367.36   13.40
  10  -2  -8   41.90    2.20
  10   2  -8   41.30    2.40
  10   2  -8   41.60    2.30
   9  -2  -8  443.86   15.60
   9   2  -8  423.46   15.60
   9   2  -8  420.86   15.50
  -9   2   8  425.96   16.40
   9   2  -8  422.46   15.70
   8  -2  -8   90.39    3.90
  -8   2   8   90.29    4.70
   8   2  -8   91.79    4.10
   8   2  -8   85.99    4.10
   8   2  -8   85.59    4.10
   8   2  -8   91.69    4.00
   7  -2  -8  504.25   18.10
   7   2  -8  474.95   18.20
  -7   2   8  514.55   18.10
  -7   2   8  518.65   19.00
   7   2  -8  509.35   18.40
   7   2  -8  497.05   18.30
   7   2  -8  508.05   18.30
   6   2  -8  124.59    5.40
  -6   2   8  126.09    5.10
   6   2  -8  131.59    5.90
  -6   2   8  134.69    5.90
   5   2  -8 1787.32   61.69
   5   2  -8 1698.23   61.59
  -5   2   8 1783.42   62.29
   5   2  -8 1787.72   61.79
  -5   2   8 1779.92   61.49
   4   2  -8   63.19    3.30
   4   2  -8   64.69    3.30
   4   2  -8   65.29    3.10
  -4   2   8   61.89    3.10
  -4   2   8   70.99    3.60
  -3   2   8   14.60    1.50
  -3   2   8   16.50    2.00
   3   2  -8   14.00    1.80
  -3   2   8   15.00    1.40
   3   2  -8   12.30    1.60
   3   2  -8   13.30    1.60
  -2   2   8    6.80    1.20
   2   2  -8    5.30    1.50
   2   2  -8    6.50    1.40
  -2   2   8    5.50    1.20
  -1   2   8  976.60   32.90
   1   2  -8  890.81   33.00
   1   2  -8  906.21   32.90
  -1   2   8  964.60   33.60
   0   2   8  123.79    5.00
   0   2  -8  117.09    5.10
   0   2   8  122.99    5.40
   0   2  -8  117.69    5.00
  -1  -2  -8 1082.19   38.10
  -1   2  -8 1033.90   38.20
  -1   2  -8 1097.39   38.00
   1   2   8 1116.49   38.80
  -2  -2  -8  747.63   26.80
  -2   2  -8  767.62   26.80
   2   2   8  749.23   27.50
  -2   2  -8  757.92   27.00
  -3  -2  -8   65.59    3.30
   3   2   8   64.09    3.60
  -3   2  -8   64.99    3.80
  -3   2  -8   63.89    3.50
  -3   2  -8   71.79    3.20
  -4  -2  -8 1279.87   45.80
  -4   2  -8 1303.07   46.80
  -4   2  -8 1283.57   46.00
   4   2   8 1378.56   46.70
  -4   2  -8 1276.17   45.80
  -5  -2  -8  930.61   33.40
  -5   2  -8  915.21   33.30
  -5   2  -8  878.91   33.80
   5   2   8  999.60   34.20
  -5   2  -8  970.00   34.40
  -6  -2  -8    8.20    1.60
  -6  -2  -8    8.60    2.00
  -6   2  -8   11.20    2.20
  -6   2  -8   10.40    1.90
   6   2   8    9.50    1.80
  -7  -2  -8   19.00    1.90
  -7  -2  -8   17.70    2.00
  -7   2  -8   21.20    2.60
  -7   2  -8   16.90    1.70
   7   2   8   19.20    2.30
  -8  -2  -8   12.00    1.70
  -8  -2  -8    6.80    1.70
   8   2   8    7.10    2.30
  -8   2  -8    9.70    1.40
  -9  -2  -8   43.60    3.50
  -9  -2  -8   43.30    2.60
  -9   2  -8   44.00    2.80
 -10  -2  -8  253.47    9.60
 -10  -2  -8  249.68    9.80
 -10   2  -8  260.77    9.70
 -11  -2  -8   72.29    3.30
 -11  -2  -8   69.89    3.20
 -11   2  -8   71.69    3.20
 -12   2  -8    6.40    1.00
  12   3  -8    8.60    1.00
  12   3  -8    9.00    0.90
  11  -3  -8    2.50    1.00
 -11  -3   8    3.10    0.90
  11   3  -8    3.20    0.80
  10  -3  -8    4.50    0.90
 -10   3   8    7.50    2.20
  10   3  -8    3.80    0.90
  10   3  -8    4.50    1.10
  10   3  -8    4.50    1.30
   9  -3  -8  693.03   23.40
   9   3  -8  666.63   23.40
  -9   3   8  623.94   24.00
   9   3  -8  618.54   23.10
   8  -3  -8   13.10    1.30
  -8   3   8   11.80    1.90
   8   3  -8   12.10    1.70
   8   3  -8   10.70    1.40
   8   3  -8   10.90    1.30
  -8   3   8   12.00    1.20
   8   3  -8    8.10    1.40
   7   3  -8  527.75   19.00
   7   3  -8  534.55   19.20
  -7   3   8  484.35   19.70
   7   3  -8  535.05   19.00
   7   3  -8  523.05   18.90
  -7   3   8  537.15   18.80
   6   3  -8   56.19    3.10
  -6   3   8   59.99    3.60
  -6   3   8   54.29    2.70
   6   3  -8   56.59    2.90
   6   3  -8   54.79    2.90
  -5   3   8 1033.10   36.20
  -5   3   8 1066.89   37.50
   5   3  -8 1017.40   36.50
   5   3  -8 1001.90   36.70
   5   3  -8 1045.90   36.50
  -4   3   8    2.30    1.20
   4   3  -8    2.00    0.80
   4   3  -8    1.70    1.00
   4   3  -8    1.70    0.70
  -4   3   8    1.20    0.80
  -4   3   8    3.40    0.90
  -3   3   8  142.99    6.40
  -3   3   8  162.88    6.90
  -3   3   8  156.18    6.00
   3   3  -8  153.48    6.40
   2   3  -8  144.89    6.00
   2   3  -8  144.39    6.10
  -2   3   8  152.68    5.90
  -2   3   8  145.29    5.80
   2   3  -8  140.99    6.10
  -2   3   8  156.28    6.70
  -1   3   8  312.97   11.60
  -1   3   8  324.57   12.60
   1   3  -8  318.87   12.00
   1   3  -8  311.97   11.90
  -1   3   8  321.37   11.70
   0   3  -8  198.98    7.80
   0   3   8  194.38    7.60
   0   3   8  202.08    8.50
   0   3   8  206.88    7.70
   0   3  -8  199.68    8.00
  -1  -3  -8  149.09    6.00
  -1   3  -8  142.99    6.10
  -1   3  -8  144.29    5.90
   1   3   8  134.39    5.70
   1   3   8  147.29    5.80
   1   3   8  153.48    6.70
  -2  -3  -8   22.70    2.10
   2   3   8   20.20    1.80
   2   3   8   21.40    2.20
  -2   3  -8   18.50    2.20
  -2   3  -8   24.20    2.40
   2   3   8   21.30    2.20
  -3  -3  -8 1451.85   51.49
   3   3   8 1410.06   51.29
   3   3   8 1536.35   52.49
  -3   3  -8 1532.25   52.39
  -3   3  -8 1455.25   51.49
  -3   3  -8 1430.06   51.69
  -4  -3  -8 1065.29   38.30
   4   3   8 1140.29   39.30
  -4   3  -8 1047.90   38.40
  -4   3  -8 1087.69   39.30
  -4   3  -8 1079.09   38.30
  -5  -3  -8   41.20    2.50
  -5   3  -8   39.70    2.40
  -5   3  -8   37.90    3.00
  -5   3  -8   37.30    3.90
  -6   3  -8    3.60    1.20
  -6   3  -8    6.30    1.90
  -7  -3  -8  416.96   15.20
  -7   3  -8  418.76   15.00
  -7   3  -8  382.96   16.20
  -8  -3  -8  419.46   16.30
  -8   3  -8  374.06   14.60
  -9  -3  -8   78.59    3.90
  -9   3  -8   80.99    3.60
 -10  -3  -8  203.18    8.20
 -10   3  -8  225.48    8.10
 -11  -3  -8   11.90    1.10
  11  -4  -8   30.10    1.50
 -11  -4   8   31.80    1.50
  11   4  -8   28.90    1.50
  10  -4  -8   10.10    1.10
 -10   4   8   13.10    3.00
  10   4  -8    7.10    0.90
   9  -4  -8   10.50    1.00
   9   4  -8    9.70    1.10
  -9   4   8    9.60    1.80
   9   4  -8    7.10    1.30
   9   4  -8    9.10    1.00
   8  -4  -8  396.16   13.40
   8   4  -8  385.06   13.50
  -8   4   8  368.96   14.40
   8   4  -8  317.67   13.80
  -8   4   8  378.46   13.30
   8   4  -8  358.06   13.50
  -7   4   8    8.10    1.40
   7   4  -8    9.60    1.50
   7   4  -8    8.80    1.50
   7   4  -8    8.10    1.40
  -6   4   8  284.67   12.40
   6   4  -8  317.27   11.60
  -6   4   8  322.17   11.30
   6   4  -8  307.07   11.70
   6   4  -8  314.47   11.50
   5   4  -8   12.70    1.60
   5   4  -8   17.00    1.70
   5   4  -8   16.60    1.60
  -5   4   8   13.00    2.00
  -5   4   8   17.50    1.30
  -4   4   8   85.59    3.90
  -4   4   8   91.79    3.80
  -4   4   8   84.59    4.80
   4   4  -8   90.19    4.30
   4   4  -8   90.29    4.10
   4   4  -8   97.79    4.20
   3   4  -8  505.45   18.40
   3   4  -8  511.15   18.50
  -3   4   8  535.25   18.40
  -3   4   8  481.15   19.30
  -3   4   8  496.65   18.00
   3   4  -8  495.25   18.20
   2   4  -8  226.98    9.00
   2   4  -8  229.38    8.80
  -2   4   8  215.28    8.80
  -2   4   8  231.58    8.60
   2   4  -8  240.28    9.00
  -2   4   8  226.88    9.80
  -1   4   8  443.76   20.80
  -1   4   8  509.25   18.00
   1   4  -8  521.65   18.20
   1   4  -8  477.05   18.10
   1   4  -8  518.45   18.40
  -1   4   8  531.65   18.10
   0   4   8  789.82   27.10
   0   4   8  784.02   27.20
   0   4   8  701.33   30.10
   0   4  -8  775.42   27.50
   0   4  -8  779.52   27.40
   1   4   8   50.69    3.50
  -1   4  -8   50.89    2.80
  -1   4  -8   50.99    3.00
   1   4   8   51.79    2.60
   1   4   8   50.19    2.60
  -2  -4  -8  182.48    7.30
   2   4   8  181.08    7.10
  -2   4  -8  182.68    7.40
  -2   4  -8  180.78    7.30
   2   4   8  179.68    8.10
   2   4   8  181.68    7.00
  -3  -4  -8   51.19    2.80
  -3   4  -8   45.30    3.00
   3   4   8   46.20    3.40
   3   4   8   46.00    2.50
   3   4   8   47.40    2.50
  -3   4  -8   51.99    2.80
  -4  -4  -8  738.73   25.60
   4   4   8  730.83   25.30
   4   4   8  662.93   26.20
  -4   4  -8  737.73   25.60
   4   4   8  726.23   25.20
  -4   4  -8  685.93   26.30
  -5  -4  -8   84.79    3.90
  -5   4  -8   76.19    4.60
  -5   4  -8   88.09    3.90
  -6  -4  -8    0.30    0.70
  -6   4  -8    1.00    0.90
  -7  -4  -8    8.20    1.30
  -7   4  -8    7.70    1.40
  -8  -4  -8   13.50    2.30
  -8   4  -8   16.00    1.70
  -9  -4  -8    9.80    1.10
 -10  -4  -8   53.79    2.30
  -9  -5   8   27.90    1.40
   9   5  -8   25.70    1.40
   8  -5  -8   45.20    2.00
  -8   5   8   43.20    2.80
   8   5  -8   40.90    2.00
   7  -5  -8  329.57   12.10
  -7   5   8  340.97   12.00
   7   5  -8  321.57   12.20
   7   5  -8  347.97   12.30
  -7   5   8  342.77   13.10
   6   5  -8  785.82   27.60
   6   5  -8  758.42   27.50
  -6   5   8  774.02   27.30
  -6   5   8  790.22   28.50
   5   5  -8    2.00    0.70
   5   5  -8    2.40    0.70
  -5   5   8    3.00    1.60
   5   5  -8    3.80    1.00
  -5   5   8    4.30    0.80
   4   5  -8   32.80    2.00
   4   5  -8   31.10    1.80
  -4   5   8   30.60    1.70
  -4   5   8   33.20    2.80
   4   5  -8   30.30    2.00
  -3   5   8  353.46   14.40
   3   5  -8  355.76   13.40
   3   5  -8  366.16   13.50
  -3   5   8  369.76   13.10
   3   5  -8  376.16   13.30
  -3   5   8  357.56   13.20
   2   5  -8  140.09    5.90
  -2   5   8  147.79    7.00
   2   5  -8  155.28    5.90
  -2   5   8  146.19    5.70
   2   5  -8  146.59    6.10
   1   5  -8   75.69    3.40
  -1   5   8   76.49    3.60
  -1   5   8   77.99    3.70
   1   5  -8   73.19    3.60
  -1   5   8   75.39    4.40
   0   5   8  284.37   12.10
   0   5  -8  308.77   11.10
   0   5  -8  304.17   11.30
   0   5   8  302.47   11.00
   1   5   8    6.30    1.00
   1   5   8    5.40    1.00
  -1   5  -8    5.40    1.60
   1   5   8    7.70    2.40
   2   5   8  111.79    4.50
   2   5   8  109.29    4.50
  -2   5  -8  112.99    4.70
   3   5   8  160.58    6.30
  -3   5  -8  166.18    6.40
   3   5   8  163.88    6.20
  -4  -5  -8  479.45   17.20
   4   5   8  484.05   17.10
   4   5   8  472.05   17.00
  -5  -5  -8  146.89    5.70
   5   5   8  140.49    5.50
  -6  -5  -8   63.89    2.90
  -7  -5  -8   98.59    3.90
   5   6  -8   14.90    1.10
  -5   6   8   16.10    1.00
   4   6  -8    0.40    0.50
  -4   6   8    0.50    0.40
   3   6  -8    6.60    1.10
  -3   6   8    6.10    1.00
  -2   6   8  291.97   10.60
   2   6  -8  300.77   10.80
  -1   6   8  298.07   10.70
   0   6   8   61.59    2.80
   1   6   8   80.39    3.20
   1   6   8   78.79    3.10
   2   6   8   24.90    1.30
   2   6   8   23.40    1.30
  13   0  -9    1.00    0.60
  12   0  -9    0.90    0.50
  12   0  -9   -0.60    0.50
  11   0  -9  289.57   10.70
  11   0  -9  290.27   10.80
  10   0  -9    3.70    1.00
  10   0  -9    0.90    0.60
   9   0  -9 2935.81  102.69
   9   0  -9 2979.50  102.49
   8   0  -9    0.90    0.70
   7   0  -9   72.09    3.50
   7   0  -9   74.69    3.40
   6   0  -9    0.70    0.60
   5   0  -9 4059.29  140.49
   4   0  -9   -0.30    0.50
  -4   0   9    0.80    0.90
   3   0  -9 4560.24  157.38
  -3   0   9 4547.54  158.98
  -2   0   9    0.70    1.30
  -2   0   9    0.40    0.70
  -1   0   9  429.46   16.10
  -1   0   9  445.36   17.70
   0   0   9    0.80    1.10
   0   0   9    3.00    1.00
  -1   0  -9 5147.98  177.48
   1   0   9 5037.00  179.38
   1   0   9 5213.68  181.38
  -2   0  -9    0.90    0.90
   2   0   9    0.70    2.10
  -2   0  -9    1.00    0.70
   2   0   9    0.10    0.60
   3   0   9 1134.29   42.00
  -3   0  -9 1184.98   41.30
  -3   0  -9 1217.68   41.50
  -4   0  -9    1.30    0.90
  -4   0  -9    0.50    0.70
   4   0   9    1.10    0.90
  -5   0  -9 1248.18   44.10
   5   0   9 1240.18   44.80
  -5   0  -9 1263.57   43.90
  -6   0  -9    0.70    0.80
  -6   0  -9    0.90    0.90
  -7   0  -9  824.02   29.60
  -7   0  -9  825.92   29.40
  -9   0  -9   73.59    3.70
   9   0   9   72.59    4.20
  -9   0  -9   64.39    4.20
 -10   0  -9    0.10    0.70
  10   0   9   -0.30    1.00
 -10   0  -9    1.10    0.90
  11   0   9   56.09    3.50
 -11   0  -9   51.29    2.70
 -12   0  -9    1.20    0.60
  13  -1  -9  477.75   17.40
  13   1  -9  504.55   17.40
  13   1  -9  503.55   17.50
 -12  -1   9    4.20    1.20
  12  -1  -9    1.50    0.50
  12  -1  -9    2.30    0.90
  12   1  -9    2.10    0.80
  12   1  -9    2.90    0.90
  11  -1  -9   24.70    1.60
  11  -1  -9   32.40    1.70
 -11  -1   9   27.70    1.80
  11   1  -9   23.30    1.70
  11   1  -9   27.80    1.70
  10  -1  -9    5.00    1.10
  10   1  -9    6.40    1.10
   9  -1  -9 1166.78   40.40
   9  -1  -9 1142.69   40.50
   9   1  -9 1169.78   40.40
   9   1  -9 1129.29   40.60
   8  -1  -9   83.29    3.70
   8   1  -9   79.59    3.80
   8   1  -9   83.99    3.80
   8   1  -9   78.39    3.80
   7  -1  -9   29.70    1.80
  -7   1   9   27.20    2.60
   7   1  -9   25.90    2.00
   7   1  -9   35.30    2.00
   6  -1  -9  456.45   16.40
   6   1  -9  480.05   16.50
   6   1  -9  428.36   16.40
  -6   1   9  446.76   16.80
   5  -1  -9    1.40    0.70
   5   1  -9    0.90    0.80
   5   1  -9    2.40    1.00
   5   1  -9    1.10    0.90
  -4   1   9    0.50    0.70
   4   1  -9   -0.80    0.80
   4   1  -9    0.90    0.90
   4   1  -9   -1.30    0.90
   3   1  -9  350.16   13.00
  -3   1   9  362.06   13.40
   3   1  -9  350.86   13.10
   3   1  -9  355.06   13.10
  -2  -1   9  497.35   18.40
   2   1  -9  513.55   18.30
  -2   1   9  482.55   19.90
   2   1  -9  506.75   18.30
  -2   1   9  539.65   18.70
   0  -1   9  131.39    5.20
   0   1  -9  117.19    5.00
   0   1   9  115.59    5.30
   0   1  -9  114.69    4.90
  -1  -1  -9    7.80    1.50
  -1   1  -9   12.10    1.40
   1   1   9    8.50    1.30
  -1   1  -9    9.80    1.50
  -2  -1  -9  382.46   13.40
  -2   1  -9  360.16   13.20
   2   1   9  350.26   13.80
  -2   1  -9  357.96   13.40
  -3  -1  -9    5.10    1.40
  -3  -1  -9    5.10    2.10
  -3   1  -9    3.20    1.30
   3   1   9    4.00    1.20
  -4  -1  -9    3.10    1.30
  -4  -1  -9    4.60    1.90
  -4   1  -9    4.30    1.10
   4   1   9    2.90    1.20
  -4   1  -9    2.00    0.80
  -5  -1  -9  274.57   10.40
  -5  -1  -9  279.97   10.60
   5   1   9  277.07   11.70
  -5   1  -9  264.87   10.40
  -5   1  -9  278.07   11.40
  -6  -1  -9    9.10    1.70
  -6  -1  -9    7.60    1.50
   6   1   9   10.30    1.80
  -6   1  -9   10.30    1.40
  -6   1  -9   10.50    1.70
  -7  -1  -9   -0.10    0.90
  -7  -1  -9   -0.40    0.70
   7   1   9    0.60    0.90
  -7   1  -9    1.90    0.80
  -7   1  -9   -0.30    1.00
  -8  -1  -9    0.40    0.80
  -8  -1  -9    0.70    0.80
  -8   1  -9    1.00    0.80
  -8   1  -9    2.50    1.10
   8   1   9    1.00    1.00
  -9   1  -9   15.00    1.50
   9   1   9   13.20    2.20
  -9   1  -9   10.90    2.20
 -10  -1  -9   53.09    2.80
 -10  -1  -9   53.39    2.90
  10  -1   9   56.39    3.60
  10   1   9   52.69    3.60
 -10   1  -9   54.89    2.80
 -11  -1  -9   40.00    2.20
  11  -1   9   43.90    2.90
 -11   1  -9   43.60    2.40
 -12  -1  -9   47.00    2.20
 -12   1  -9   46.10    2.20
  13  -2  -9  136.99    5.10
  13   2  -9  140.89    5.50
 -12  -2   9  510.35   17.60
  12  -2  -9  503.35   17.50
  12  -2  -9  482.65   17.50
  12   2  -9  480.85   17.40
  12   2  -9  500.65   17.60
  11  -2  -9  122.39    4.80
  11  -2  -9  124.09    4.80
 -11  -2   9  127.39    4.90
  11   2  -9  121.29    4.90
  11   2  -9  118.49    4.80
  10  -2  -9    3.50    0.90
  10   2  -9    2.20    0.70
  10   2  -9    3.20    1.20
   9  -2  -9  429.76   15.50
   9   2  -9  428.46   15.70
   9   2  -9  442.86   15.50
  -9   2   9  411.26   16.30
   9   2  -9  426.96   15.60
   8  -2  -9  710.53   25.30
   8   2  -9  713.33   25.50
   8   2  -9  729.43   25.40
   8   2  -9  726.23   25.40
  -8   2   9  676.63   26.00
   8   2  -9  709.83   25.30
   7  -2  -9    3.20    1.00
  -7   2   9    4.40    1.60
   7   2  -9    4.30    1.30
   7   2  -9    3.70    1.10
   7   2  -9    4.80    1.50
   6   2  -9 1375.66   49.99
   6   2  -9 1433.46   50.19
   6   2  -9 1439.76   49.99
  -6   2   9 1413.36   50.59
  -6   2   9 1470.05   49.80
  -5   2   9   48.90    3.00
   5   2  -9   48.00    2.70
  -5   2   9   46.40    2.50
   4   2  -9  344.47   13.30
   4   2  -9  359.96   13.20
  -4   2   9  343.27   13.00
  -4   2   9  382.26   13.80
   4   2  -9  358.76   13.20
   3   2  -9  659.83   24.50
  -3   2   9  700.03   25.10
   3   2  -9  674.13   24.50
   3   2  -9  705.73   24.50
   2   2  -9  930.21   34.50
   2   2  -9  977.00   34.40
   2   2  -9 1009.30   34.50
  -2   2   9  985.20   35.00
   1   2  -9   16.70    1.80
  -1   2   9   18.60    1.80
   1   2  -9   20.00    1.70
   0  -2  -9  645.44   24.20
   0   2  -9  683.63   24.20
   0   2   9  707.43   24.90
   0   2   9  696.23   24.10
   0   2  -9  667.73   24.30
  -1  -2  -9  165.98    6.70
   1   2   9  167.48    7.20
   1   2   9  166.98    6.60
  -1   2  -9  165.18    6.80
  -1   2  -9  167.18    6.60
  -2  -2  -9   64.99    3.30
  -2   2  -9   59.49    3.30
   2   2   9   64.19    3.60
  -3  -2  -9  471.05   17.10
  -3   2  -9  474.35   17.00
  -3   2  -9  446.06   17.10
   3   2   9  476.85   17.80
  -4  -2  -9 1255.37   43.60
   4   2   9 1279.57   44.40
  -4   2  -9 1223.18   43.50
  -4   2  -9 1191.38   43.70
  -5  -2  -9   66.79    3.50
  -5   2  -9   65.89    3.60
  -5   2  -9   66.19    3.30
   5   2   9   69.79    4.00
  -6  -2  -9  186.78    7.30
  -6  -2  -9  154.88    7.90
   6   2   9  176.98    7.80
  -6   2  -9  176.48    7.10
  -6   2  -9  172.08    7.30
  -7  -2  -9    1.80    1.10
  -7  -2  -9    1.60    0.80
   7   2   9    1.50    1.10
  -8  -2  -9  221.68    8.80
  -8   2  -9  199.58    8.00
   8   2   9  193.28    8.70
  -9  -2  -9  347.67   12.90
  -9  -2  -9  355.96   13.30
  -9   2  -9  350.66   13.00
 -10  -2  -9  309.97   11.80
 -10  -2  -9  314.67   11.50
 -10   2  -9  323.87   11.80
 -11  -2  -9   60.19    2.70
 -11  -2  -9   57.69    2.70
  12  -3  -9    8.50    0.80
 -12  -3   9    8.30    0.90
  12   3  -9    8.00    0.80
 -11  -3   9   65.89    2.80
  11  -3  -9   63.69    2.70
  11  -3  -9   66.49    2.70
  11   3  -9   62.19    2.80
  10  -3  -9  347.37   12.40
  10   3  -9  350.96   12.50
  10   3  -9  337.57   12.60
 -10   3   9  359.66   15.40
  10   3  -9  326.97   12.30
   9  -3  -9   37.60    1.90
   9   3  -9   34.40    2.00
   9   3  -9   36.10    2.10
   9   3  -9   32.40    2.30
  -9   3   9   34.40    2.80
   8  -3  -9  450.85   16.00
   8   3  -9  441.26   16.30
   8   3  -9  453.95   16.10
  -8   3   9  413.06   16.80
   8   3  -9  457.05   16.20
   7   3  -9    4.00    1.20
   7   3  -9    4.90    1.20
  -7   3   9    6.50    1.10
   7   3  -9    3.80    1.00
   6   3  -9  366.46   13.70
   6   3  -9  366.16   13.50
  -6   3   9  355.36   14.20
   6   3  -9  358.86   13.60
  -6   3   9  368.26   13.20
  -5   3   9    5.20    1.50
   5   3  -9    6.30    1.30
   5   3  -9    5.10    1.50
   5   3  -9    5.10    1.20
  -5   3   9    6.20    1.20
   4   3  -9 1826.12   65.09
   4   3  -9 1857.21   65.19
   4   3  -9 1826.82   65.29
  -4   3   9 1939.31   66.09
  -4   3   9 1880.81   64.89
  -3   3   9  710.33   24.40
  -3   3   9  687.83   25.20
   3   3  -9  685.13   24.50
  -3   3   9  676.33   24.20
   3   3  -9  662.43   24.60
   3   3  -9  677.13   24.40
  -2   3   9   44.80    2.50
   2   3  -9   44.60    2.60
   2   3  -9   44.80    2.60
  -2   3   9   44.20    2.40
  -2   3   9   44.70    3.00
   1   3  -9  238.38    9.40
   1   3  -9  234.38    9.50
  -1   3   9  251.47    9.30
  -1   3   9  240.38    9.20
  -1   3   9  262.77   10.20
   0   3   9 1765.02   59.59
   0   3  -9 1610.14   59.69
   0   3   9 1801.12   60.69
   0   3  -9 1654.73   59.79
  -1  -3  -9  196.88    9.60
  -1   3  -9  210.78    8.50
   1   3   9  248.48   10.50
   1   3   9  221.58    8.30
  -1   3  -9  217.08    8.60
  -2  -3  -9  345.57   13.00
  -2   3  -9  341.67   13.00
   2   3   9  335.57   12.80
  -2   3  -9  344.57   13.20
   2   3   9  378.76   14.00
  -3  -3  -9   21.50    2.00
  -3   3  -9   22.00    1.80
   3   3   9   22.40    2.30
  -3   3  -9   19.60    2.10
  -4  -3  -9   23.70    2.00
  -4   3  -9   25.00    2.30
   4   3   9   25.80    2.50
  -4   3  -9   21.80    1.80
  -5  -3  -9  138.29    5.90
  -5   3  -9  139.69    6.00
  -5   3  -9  142.89    5.90
   5   3   9  130.09    6.50
  -6  -3  -9 1378.86   45.90
   6   3   9 1195.78   46.30
  -6   3  -9 1317.17   45.70
  -7  -3  -9    4.20    1.30
  -8  -3  -9   77.39    3.80
  -8   3  -9   81.29    3.60
  -9  -3  -9   16.30    1.50
  -9   3  -9   17.60    1.40
 -10  -3  -9  133.29    5.60
 -10   3  -9  154.48    5.60
 -10  -4   9   23.70    1.30
  10  -4  -9   24.00    1.30
  10   4  -9   22.80    1.30
  10   4  -9   23.70    1.50
   9  -4  -9    0.50    0.40
  -9   4   9    0.80    1.10
   9   4  -9    1.30    0.50
   9   4  -9    3.10    0.90
   8  -4  -9   58.79    2.60
   8   4  -9   57.99    2.70
  -8   4   9   50.29    3.70
   8   4  -9   58.59    2.80
   7   4  -9    0.80    0.50
   7   4  -9    1.50    0.70
   7   4  -9    1.50    0.60
  -7   4   9    1.30    1.00
   6   4  -9  302.07   11.00
  -6   4   9  266.07   11.80
   6   4  -9  292.07   11.10
   6   4  -9  322.97   12.50
  -5   4   9  338.37   14.10
   5   4  -9  373.06   13.40
  -5   4   9  374.86   13.00
   5   4  -9  360.66   13.20
   5   4  -9  346.17   13.40
   4   4  -9    1.40    0.70
   4   4  -9    4.70    1.50
  -4   4   9    0.80    0.90
   4   4  -9    1.10    0.60
   3   4  -9  104.19    4.70
   3   4  -9  109.09    4.70
  -3   4   9   97.99    5.30
  -3   4   9  109.69    4.40
   3   4  -9  105.99    4.50
  -3   4   9  104.19    4.40
  -2   4   9  408.66   14.50
   2   4  -9  389.26   14.80
  -2   4   9  409.66   14.70
   2   4  -9  408.86   14.80
  -2   4   9  383.56   15.70
   2   4  -9  414.46   15.00
   1   4  -9  211.28    8.30
  -1   4   9  200.98    9.00
  -1   4   9  207.48    8.00
  -1   4   9  211.98    7.90
   1   4  -9  205.98    8.10
   0   4  -9  278.57   10.50
   0   4   9  270.77   10.10
   0   4  -9  271.57   10.40
   0   4   9  261.47   11.20
   0   4   9  276.57   10.20
   1   4   9   23.20    1.80
  -1   4  -9   23.20    1.80
   1   4   9   23.20    1.60
  -1   4  -9   23.20    2.00
   1   4   9   23.00    2.50
  -2  -4  -9  567.14   20.30
   2   4   9  588.64   20.20
   2   4   9  535.65   21.30
  -2   4  -9  562.74   20.50
   2   4   9  562.04   20.10
  -2   4  -9  568.64   20.40
  -3  -4  -9    0.70    0.90
   3   4   9    1.10    0.70
  -3   4  -9    0.90    1.00
   3   4   9    2.00    1.20
  -3   4  -9   -0.30    0.80
  -4  -4  -9   32.60    2.10
   4   4   9   24.90    3.00
  -4   4  -9   33.10    2.10
  -4   4  -9   27.20    2.40
  -5  -4  -9   61.49    3.20
  -5   4  -9   67.99    3.20
  -6  -4  -9   -0.30    0.60
  -6   4  -9    0.10    0.70
  -7  -4  -9   14.40    2.10
  -7   4  -9   13.00    1.40
  -8  -4  -9   49.90    2.70
  -8   4  -9   57.69    2.60
  -9  -4  -9    0.60    0.50
   8   5  -9    2.00    0.60
   8   5  -9    2.90    0.60
   7  -5  -9  481.35   16.90
  -7   5   9  478.45   17.80
   7   5  -9  479.65   17.00
   7   5  -9  473.65   17.00
  -6   5   9  387.56   14.40
   6   5  -9  361.16   13.60
   6   5  -9  363.76   13.50
  -6   5   9  380.56   13.30
   5   5  -9   14.70    1.30
  -5   5   9   15.60    1.10
   5   5  -9   13.20    1.20
   5   5  -9   13.80    1.30
  -5   5   9   17.60    2.00
   4   5  -9   56.59    2.80
   4   5  -9   56.59    2.80
  -4   5   9   59.49    3.60
  -4   5   9   59.29    2.60
   4   5  -9   56.49    2.70
   3   5  -9  535.25   18.70
  -3   5   9  527.65   19.80
   3   5  -9  522.35   18.90
  -3   5   9  528.85   18.60
   3   5  -9  499.15   18.70
   2   5  -9   32.10    2.00
   2   5  -9   30.00    1.80
  -2   5   9   29.40    1.70
  -2   5   9   28.40    1.70
  -2   5   9   29.40    2.70
  -1   5   9  176.48    8.00
  -1   5   9  179.78    6.80
   1   5  -9  184.28    6.90
   1   5  -9  184.88    7.10
  -1   5   9  175.48    6.90
   0   5   9   24.10    1.50
   0   5   9   27.40    1.60
   0   5  -9   21.50    1.80
   0   5   9   21.50    2.60
   0   5  -9   28.60    1.70
   1   5   9   33.60    3.70
  -1   5  -9   28.90    2.10
  -1   5  -9   30.70    1.80
   1   5   9   30.90    1.70
   1   5   9   28.70    1.70
   2   5   9  154.48    5.80
  -2   5  -9  151.08    6.00
  -2   5  -9  155.38    6.10
   2   5   9  155.88    5.90
   2   5   9  143.49    7.10
   3   5   9  110.79    4.50
  -3   5  -9  113.29    4.60
   3   5   9  113.99    4.50
  -5  -5  -9  260.57    9.50
  -6  -5  -9   41.40    2.10
   4   6  -9   15.90    1.20
  -4   6   9   14.90    1.10
   3   6  -9    1.30    0.60
  -3   6   9    0.00    0.40
  -2   6   9   16.40    1.00
   2   6  -9   17.40    1.70
  -1   6   9    6.90    0.90
   0   6   9   20.00    1.30
  13   0 -10   -0.20    0.50
  13   0 -10   -0.20    0.60
  12   0 -10 1122.19   39.20
  12   0 -10 1133.49   39.40
  11   0 -10   -0.50    0.50
  11   0 -10    0.10    0.60
  10   0 -10 1137.79   39.80
  10   0 -10 1115.59   39.50
   9   0 -10    1.70    0.80
   9   0 -10    1.10    0.60
   8   0 -10 1199.88   42.40
   8   0 -10 1212.98   42.30
   7   0 -10    0.30    0.60
   6   0 -10 4057.59  140.49
   5   0 -10   -0.40    0.60
  -4   0  10   89.59    4.30
   4   0 -10   90.99    3.90
   3   0 -10    0.60    0.70
   3   0 -10    1.80    1.10
  -3   0  10    0.60    0.70
   2   0 -10  860.01   31.10
   2   0 -10  859.61   31.10
  -2   0  10  922.01   31.50
  -1   0  10    0.90    0.70
   1   0 -10    1.40    0.90
   0   0 -10 2850.81  100.19
   0   0 -10 2832.52  100.29
   0   0  10 2988.90  100.79
  -1   0 -10    0.10    1.00
   2   0  10   21.30    1.90
  -2   0 -10   18.80    1.80
   3   0  10    0.70    0.70
  -3   0 -10    1.30    0.80
  -3   0 -10   -0.40    0.60
  -4   0 -10 4356.36  147.49
  -4   0 -10 4105.69  146.39
   5   0  10    0.60    0.70
  -5   0 -10    1.40    0.80
  -5   0 -10   -0.50    0.80
  -6   0 -10  308.27   11.40
   6   0  10  298.97   12.90
   7   0  10    0.40    0.90
  -7   0 -10    0.10    0.70
  -7   0 -10    0.40    0.70
  -8   0 -10  128.39    5.50
  -8   0 -10  127.39    5.40
   8   0  10  122.49    6.10
  -9   0 -10    3.80    1.40
  -9   0 -10    2.90    1.10
 -10   0 -10  791.62   27.70
 -10   0 -10  765.52   27.90
  10   0  10  788.22   28.40
 -11   0 -10   -0.30    0.60
  13  -1 -10  357.06   13.00
  13   1 -10  380.86   13.00
  12  -1 -10   64.99    2.70
  12  -1 -10   61.39    2.60
  12   1 -10   61.19    2.70
  12   1 -10   61.59    2.70
  11  -1 -10    6.50    0.90
 -11  -1  10    5.30    1.30
  11  -1 -10    6.40    1.00
  11   1 -10    6.90    1.10
  11   1 -10    6.30    0.90
  10   1 -10    1.70    0.80
  10   1 -10    1.80    0.80
   9  -1 -10   39.50    2.20
   9  -1 -10   38.60    2.20
   9   1 -10   41.20    2.30
   9   1 -10   42.60    2.40
   8  -1 -10  114.39    4.80
   8  -1 -10  114.89    4.80
   8   1 -10  112.79    5.00
   8   1 -10  122.19    4.90
   7  -1 -10 1000.60   35.10
   7   1 -10  994.40   35.10
   7   1 -10  990.00   35.20
   6  -1 -10   50.49    2.60
   6   1 -10   56.09    2.80
  -6   1  10   52.99    3.20
   6   1 -10   52.39    2.70
   6   1 -10   52.39    3.70
   5  -1 -10   14.90    1.60
   5   1 -10   17.60    2.00
   5   1 -10   11.70    1.40
   5   1 -10   16.50    1.70
   4  -1 -10  357.56   13.10
   4   1 -10  366.76   13.20
   4   1 -10  362.86   13.20
  -4   1  10  352.16   13.50
   4   1 -10  348.97   13.20
   3   1 -10  494.65   18.40
   3   1 -10  514.25   18.40
   3   1 -10  513.35   18.40
  -3   1  10  511.75   18.80
  -2  -1  10  390.66   14.80
   2   1 -10  379.96   14.10
   2   1 -10  382.46   14.10
  -2   1  10  403.86   14.60
   2   1 -10  367.36   14.20
  -1  -1  10  101.29    4.60
   1  -1 -10  101.29    4.50
  -1   1  10  105.49    4.80
   1   1 -10  103.99    4.50
   1   1 -10   98.69    4.40
  -1  -1 -10   69.19    3.30
   1  -1  10   68.89    3.60
  -1   1 -10   64.99    3.20
   1   1  10   70.19    3.70
  -1   1 -10   69.69    3.40
  -2  -1 -10  585.84   21.20
   2  -1  10  589.04   21.80
  -2   1 -10  574.64   21.30
   2   1  10  623.84   23.30
  -2   1 -10  581.94   21.20
  -3  -1 -10   27.50    2.00
   3   1  10   26.20    2.20
  -3   1 -10   23.40    1.80
  -4  -1 -10  620.64   22.80
  -4  -1 -10  642.24   23.00
   4   1  10  659.43   24.60
  -4   1 -10  634.64   22.90
  -4   1 -10  636.84   23.10
  -5  -1 -10  110.59    4.90
  -5  -1 -10  118.69    5.10
   5   1  10  120.09    5.70
  -5   1 -10  116.49    5.20
  -5   1 -10  112.99    4.90
  -6  -1 -10  512.75   18.70
  -6  -1 -10  525.75   19.00
  -6   1 -10  527.05   19.00
   6   1  10  508.75   19.70
  -6   1 -10  511.05   18.80
  -7  -1 -10   27.60    2.00
  -7  -1 -10   28.80    2.20
  -7   1 -10   26.40    1.90
  -7   1 -10   27.70    2.30
   7   1  10   25.00    2.50
  -8  -1 -10  175.78    7.00
  -8  -1 -10  169.78    6.70
   8  -1  10  159.48    7.60
   8   1  10  163.18    7.50
  -9  -1 -10  105.39    5.00
   9  -1  10  117.49    5.70
  -9  -1 -10  116.79    4.80
  -9   1 -10  114.19    4.90
   9   1  10  113.09    5.50
  -9   1 -10  119.89    5.00
 -10  -1 -10    4.20    1.10
  10  -1  10    5.10    1.70
 -10  -1 -10    1.80    0.70
 -10   1 -10    2.80    1.10
  10   1  10    3.20    1.80
 -11  -1 -10   40.40    2.10
 -11  -1 -10   42.30    2.20
 -11   1 -10   42.80    2.60
 -12  -2  10   12.80    1.10
  12  -2 -10   14.90    1.10
  12   2 -10   13.90    1.20
  11  -2 -10  142.19    5.20
 -11  -2  10  132.29    5.20
  11  -2 -10  128.79    5.10
  11   2 -10  130.99    5.20
  10  -2 -10   21.90    1.40
  10  -2 -10   21.20    1.40
  10   2 -10   20.40    1.50
   9  -2 -10  706.63   25.00
   9   2 -10  700.63   25.10
   8  -2 -10  142.49    5.80
   8   2 -10  152.98    6.00
   8   2 -10  139.79    5.80
  -8   2  10  131.69    6.50
   8   2 -10  152.48    5.90
   7  -2 -10   41.10    2.30
   7   2 -10   45.20    2.50
   7   2 -10   45.20    2.60
   7   2 -10   52.09    2.70
  -7   2  10   40.50    3.00
   6  -2 -10   22.00    1.60
  -6   2  10   22.40    2.10
   6   2 -10   23.80    1.80
   6   2 -10   23.50    1.90
   6   2 -10   23.10    1.90
   5   2 -10  776.22   27.70
  -5   2  10  758.92   27.50
   5   2 -10  787.52   27.90
   5   2 -10  770.92   27.80
  -5   2  10  811.52   28.50
   4   2 -10  118.49    5.00
  -4   2  10  122.99    5.60
   4   2 -10  118.59    5.20
   4   2 -10  118.89    5.10
  -3   2  10  405.56   15.10
   3   2 -10  372.06   14.40
   2   2 -10   71.19    3.50
   2   2 -10   65.99    3.40
   2   2 -10   78.09    3.80
  -2   2  10   70.39    3.80
   1   2 -10  354.56   13.50
  -1   2  10  384.06   14.20
   1   2 -10  353.46   13.40
   0  -2 -10  216.28    8.70
   0  -2  10  222.88    9.10
   0   2  10  251.07   10.30
   0   2 -10  230.18    8.90
   0   2 -10  224.58    8.80
  -1  -2 -10  965.30   34.20
   1  -2  10 1018.20   34.80
   1   2  10 1038.50   35.10
  -1   2 -10  877.11   34.40
  -1   2 -10  943.91   35.10
  -2   2 -10   41.20    2.40
   2   2  10   44.80    3.00
  -2   2 -10   42.50    2.70
  -3  -2 -10 1704.83   58.99
  -3   2 -10 1662.23   59.09
  -3   2 -10 1658.33   58.89
   3   2  10 1714.43   59.89
  -4  -2 -10  553.74   20.30
   4   2  10  586.94   21.20
  -4   2 -10  554.94   21.10
  -4   2 -10  541.95   20.40
  -5  -2 -10  285.47   11.10
   5   2  10  292.17   11.80
  -5   2 -10  290.87   10.90
  -5   2 -10  287.37   11.20
  -6  -2 -10  183.08    7.40
  -6   2 -10  176.48    7.20
   6   2  10  176.08    8.00
  -6   2 -10  189.58    7.50
  -7  -2 -10  871.91   30.60
   7   2  10  837.22   31.20
  -7   2 -10  854.61   30.40
  -8  -2 -10  433.86   15.90
  -8  -2 -10  438.06   16.20
  -8   2 -10  435.76   16.00
   8   2  10  446.56   16.80
  -9  -2 -10   11.20    1.60
   9  -2  10   10.20    2.20
  -9  -2 -10   10.30    2.00
  -9   2 -10   10.40    1.20
  10  -2  10    6.20    1.70
 -10  -2 -10    7.00    1.20
 -10   2 -10    5.10    0.90
 -11  -2 -10   77.69    3.20
 -11   2 -10   78.89    3.20
  11  -3 -10   47.40    2.10
 -11  -3  10   49.30    2.60
  11  -3 -10   48.70    2.10
  11   3 -10   46.20    2.10
  10  -3 -10  164.58    6.20
  10  -3 -10  165.88    6.20
  10   3 -10  168.38    6.60
   9  -3 -10    4.00    0.70
  -9   3  10    4.20    2.10
   9   3 -10    4.80    0.90
   9   3 -10    2.80    1.20
   8  -3 -10   29.80    1.70
   8   3 -10   30.30    1.90
   8   3 -10   26.80    1.80
  -8   3  10   31.30    2.50
   8   3 -10   30.10    1.90
   7  -3 -10  191.58    7.60
   7   3 -10  207.08    7.80
  -7   3  10  181.28    8.40
   7   3 -10  205.98    7.70
   7   3 -10  208.48    7.90
   6   3 -10  121.29    5.00
   6   3 -10  117.89    4.90
  -6   3  10  120.59    4.70
   6   3 -10  118.09    5.10
  -6   3  10  105.99    5.50
   5   3 -10  490.35   17.50
  -5   3  10  449.95   18.20
   5   3 -10  473.65   18.50
   5   3 -10  479.55   17.60
  -5   3  10  508.15   17.20
   4   3 -10  423.36   15.50
  -4   3  10  415.56   16.20
   4   3 -10  432.76   15.40
   4   3 -10  406.96   15.50
  -4   3  10  420.26   15.10
   3   3 -10  950.50   34.10
   3   3 -10  924.11   34.20
  -3   3  10  956.60   33.90
  -3   3  10 1036.10   35.10
   3   3 -10  954.70   34.20
   2   3 -10  544.15   20.10
   2   3 -10  540.65   20.10
   2   3 -10  542.85   20.00
  -2   3  10  590.64   21.00
   1   3 -10   43.00    2.50
   1   3 -10   44.20    2.60
  -1   3  10   45.00    2.40
  -1   3  10   46.80    3.10
   0   3  10   33.90    2.60
   0   3 -10   30.30    2.20
   0   3  10   33.00    2.00
   0   3 -10   31.10    2.10
  -1  -3 -10    7.90    1.90
   1   3  10    8.10    1.60
  -1   3 -10    6.40    1.50
  -1   3 -10    6.20    1.30
  -2  -3 -10    7.00    1.60
   2   3  10    5.10    2.70
   2   3  10    7.30    1.50
  -2   3 -10    6.20    1.30
  -2   3 -10    6.30    1.60
  -3  -3 -10  119.59    5.10
   3   3  10  114.79    5.80
  -3   3 -10  117.59    5.10
  -3   3 -10  119.49    5.30
  -4  -3 -10  280.97   10.70
  -4   3 -10  281.27   10.70
  -4   3 -10  286.07   10.80
   4   3  10  271.77   11.50
  -5  -3 -10   30.60    2.20
  -5   3 -10   30.70    2.00
  -5   3 -10   32.10    2.40
   5   3  10   28.50    2.70
  -6  -3 -10   31.30    2.30
  -6   3 -10   32.60    2.50
  -6   3 -10   38.70    2.80
   6   3  10   30.20    2.90
  -7   3 -10    2.80    1.00
  -8  -3 -10   16.00    1.40
  -8   3 -10   14.80    1.40
   9  -3  10   35.50    2.70
  -9  -3 -10   36.80    2.70
  -9   3 -10   37.80    2.00
 -10  -3 -10   10.10    1.00
 -10   3 -10   13.90    1.20
 -10  -4  10    5.70    0.70
  10  -4 -10    4.60    0.80
   9  -4 -10  309.47   11.10
   9   4 -10  317.07   11.30
   9   4 -10  303.77   11.20
   8  -4 -10  116.19    4.70
   8   4 -10  118.19    4.70
   8   4 -10  113.39    4.70
  -8   4  10  119.29    5.40
   7  -4 -10   56.39    2.50
   7   4 -10   53.09    2.70
   7   4 -10   52.79    2.50
   7   4 -10   52.69    2.60
  -7   4  10   60.29    3.70
   6   4 -10   46.70    2.40
  -6   4  10   48.70    3.20
   6   4 -10   49.20    2.60
  -6   4  10   46.10    2.20
   6   4 -10   44.50    2.30
  -5   4  10   40.60    3.00
  -5   4  10   43.70    2.10
   5   4 -10   43.00    2.50
   4   4 -10   39.50    2.20
  -4   4  10   37.20    2.90
  -4   4  10   42.00    2.30
   4   4 -10   41.70    3.50
   4   4 -10   40.00    2.30
  -3   4  10  357.46   14.60
  -3   4  10  386.76   13.50
   3   4 -10  374.56   13.70
   3   4 -10  382.56   13.90
   3   4 -10  364.86   13.80
   2   4 -10   82.99    3.50
  -2   4  10   71.89    3.30
  -2   4  10   65.59    4.10
   2   4 -10   73.39    3.60
  -1   4  10   12.50    1.50
   1   4 -10   15.60    1.60
   1   4 -10   14.80    1.40
   0   4  10    3.30    1.00
   0   4  10    1.70    1.00
   0   4  10    6.50    1.50
   0   4 -10    1.60    0.80
   1   4  10  177.38    6.70
   1   4  10  157.98    7.50
  -1   4 -10  178.28    7.00
  -1   4 -10  169.38    6.80
   2   4  10   -0.10    1.00
   2   4  10    2.90    1.20
  -2   4 -10   -0.80    0.80
  -2   4 -10    0.70    0.70
  -3  -4 -10  267.07    9.90
  -3   4 -10  260.17   10.00
   3   4  10  270.17    9.80
   3   4  10  255.27   10.80
  -4  -4 -10    2.00    0.80
   4   4  10    4.80    2.20
  -4   4 -10    2.00    0.70
  -4   4 -10    3.80    1.70
  -5  -4 -10    4.00    1.20
  -5   4 -10    2.60    1.10
  -6  -4 -10   47.10    2.50
  -6   4 -10   49.80    2.50
  -7  -4 -10  342.27   13.30
  -7   4 -10  364.36   13.30
  -8  -4 -10    1.60    0.50
  -8   4 -10    1.70    0.90
   7  -5 -10    3.70    0.60
   7   5 -10    3.40    0.70
   7   5 -10    2.00    0.80
   6  -5 -10   15.10    1.00
   6   5 -10   18.10    1.80
  -6   5  10   15.90    1.90
   6   5 -10   15.10    1.20
  -5   5  10  105.59    4.90
   5   5 -10   95.59    4.10
   5   5 -10  105.19    4.90
  -5   5  10   98.59    3.90
   5   5 -10   95.09    3.90
   4   5 -10  536.25   19.00
   4   5 -10  560.94   19.40
  -4   5  10  540.55   20.00
   4   5 -10  517.05   19.10
  -4   5  10  529.75   18.90
   3   5 -10    2.00    0.60
  -3   5  10    3.70    1.60
  -3   5  10    2.70    0.90
   2   5 -10  100.89    4.20
  -2   5  10  104.29    5.10
  -2   5  10  103.89    4.00
   2   5 -10   99.29    4.30
   1   5 -10  146.19    5.80
  -1   5  10  138.69    5.40
  -1   5  10  143.79    6.50
   1   5 -10  142.69    5.60
   0   5  10   70.49    3.00
   0   5 -10   71.89    3.30
   0   5 -10   68.69    3.10
   0   5  10   71.09    4.10
  -1   5 -10    5.20    1.10
   1   5  10    7.70    2.40
  -2   5 -10  339.87   12.30
  -3   5 -10   15.90    1.40
  -4   5 -10   71.59    3.10
  12   0 -11    0.30    0.40
  11   0 -11  171.58    6.50
  11   0 -11  175.88    6.60
  10   0 -11    0.90    0.50
  10   0 -11    0.90    0.80
   9   0 -11  684.83   24.40
   8   0 -11    2.90    1.00
   7   0 -11  294.97   11.00
   6   0 -11    1.10    0.70
   5   0 -11    4.80    1.10
  -4   0  11    1.50    1.00
   4   0 -11   -1.40    1.20
   4   0 -11    0.10    0.70
   3   0 -11 2064.89   69.79
   3   0 -11 1958.30   69.79
  -3   0  11 1987.20   70.19
   2   0 -11   -0.10    0.90
  -2   0  11    0.10    0.80
   2   0 -11    1.00    1.00
  -1   0  11  237.78    9.30
   1   0 -11  239.28    8.90
   1   0 -11  214.78    8.80
   0   0 -11    2.70    1.20
   0   0  11    4.20    1.20
  -1   0 -11  122.59    5.20
   1   0  11  122.79    5.60
  -1   0 -11  126.89    5.20
   3   0  11  333.37   12.90
  -3   0 -11  283.67   12.10
  -3   0 -11  327.17   11.90
   4   0  11    0.50    0.80
  -4   0 -11    0.20    0.60
  -4   0 -11    3.70    1.30
  -5   0 -11 1670.93   57.49
  -5   0 -11 1615.74   57.69
   6   0  11    1.40    1.00
  -6   0 -11    1.30    0.70
  -7   0 -11  802.72   27.50
   7   0  11  713.23   28.10
  -7   0 -11  775.32   27.30
  -8   0 -11    6.40    1.50
   8   0  11    3.50    1.50
  -9   0 -11  393.36   14.70
   9   0  11  405.56   15.50
  -9   0 -11  405.76   14.70
 -10   0 -11    0.50    0.80
 -10   0 -11    0.30    0.60
  10   0  11    0.80    1.10
 -11   0 -11   10.30    1.10
  12  -1 -11  202.88    7.00
  12  -1 -11  179.88    6.90
  12   1 -11  191.98    7.10
  11  -1 -11  101.19    4.00
  11  -1 -11  102.79    4.10
  11   1 -11  103.19    4.30
  10  -1 -11  628.84   22.60
 -10  -1  11  636.04   22.50
  10  -1 -11  643.74   22.50
  10   1 -11  640.34   22.70
   9  -1 -11    6.50    1.40
   9   1 -11    5.60    1.10
   8  -1 -11    4.80    1.50
   8   1 -11    4.10    1.00
   7  -1 -11  308.07   12.00
   7   1 -11  330.67   12.00
   7   1 -11  330.87   12.40
  -6   1  11  986.30   35.50
   6   1 -11 1001.20   35.10
   6   1 -11  970.10   35.00
   6   1 -11 1010.40   35.00
   5  -1 -11  700.63   24.80
   5   1 -11  693.03   24.80
   5   1 -11  692.23   24.70
  -5   1  11  707.93   25.30
   5   1 -11  682.03   24.80
   4  -1 -11  937.91   33.30
  -4   1  11  964.90   33.90
   4   1 -11  930.11   33.40
   3  -1 -11  355.76   13.00
   3   1 -11  347.27   13.10
  -3   1  11  363.16   13.60
   3   1 -11  357.56   13.20
   3   1 -11  350.46   13.10
   2  -1 -11  980.20   35.10
  -2  -1  11  878.81   36.60
   2  -1 -11 1021.60   35.00
   2   1 -11  987.50   35.20
  -2   1  11 1074.99   35.80
   2   1 -11 1009.20   35.20
   2   1 -11 1008.90   35.10
  -1  -1  11  479.05   17.80
   1  -1 -11  468.35   17.30
   1  -1 -11  466.85   17.40
   1   1 -11  480.05   17.40
   1   1 -11  487.35   17.50
  -1   1  11  501.75   18.10
   0  -1  11  638.34   24.00
   0  -1 -11  663.53   23.60
   0   1 -11  662.63   23.70
   0   1 -11  637.24   23.50
   0   1  11  695.73   24.50
   1  -1  11    2.40    1.30
  -1  -1 -11    1.10    0.80
  -1   1 -11    1.50    0.90
   2  -1  11   20.00    2.00
  -2  -1 -11   19.80    1.80
   2   1  11   18.10    1.90
  -2   1 -11   21.00    1.70
  -2   1 -11   18.80    1.80
  -3  -1 -11  133.79    5.70
   3  -1  11  140.19    6.30
  -3   1 -11  134.79    5.80
   3   1  11  132.99    6.30
  -3   1 -11  142.39    5.70
  -4  -1 -11    4.60    1.30
   4  -1  11    4.20    1.50
  -4  -1 -11    4.60    1.20
   4   1  11    2.90    1.60
  -4   1 -11    6.50    1.30
  -5  -1 -11   94.19    4.50
  -5  -1 -11   97.89    4.30
  -5   1 -11   94.99    4.40
  -5   1 -11   96.69    4.30
   5   1  11   89.49    4.90
  -6  -1 -11  334.77   12.50
   6  -1  11  310.47   14.40
  -6  -1 -11  327.97   12.20
  -6   1 -11  338.47   12.40
  -6   1 -11  344.17   12.50
   6   1  11  318.97   13.80
  -7  -1 -11    1.30    0.80
  -7  -1 -11    1.10    0.80
   7  -1  11    1.00    0.80
  -7   1 -11    1.00    0.80
   7   1  11    0.80    0.90
  -7   1 -11    1.80    0.70
  -8  -1 -11  179.58    7.10
  -8  -1 -11  177.88    7.40
   8  -1  11  188.48    8.10
  -8   1 -11  184.58    7.20
  -8   1 -11  184.08    7.40
   8   1  11  185.68    8.00
  -9  -1 -11  104.99    4.40
  -9  -1 -11  103.09    4.60
   9  -1  11  112.39    5.30
  -9   1 -11  108.49    4.60
  -9   1 -11  105.29    4.50
   9   1  11  107.79    5.20
 -10  -1 -11  261.77    9.60
  10  -1  11  265.37   10.40
 -10   1 -11  258.27    9.70
 -11   1 -11   84.09    3.40
  12  -2 -11   78.59    3.30
  12   2 -11   91.29    3.30
 -11  -2  11   79.59    3.20
  11  -2 -11   72.69    3.10
  11  -2 -11   74.89    3.00
  11   2 -11   74.09    3.10
  10  -2 -11  312.67   11.10
  10  -2 -11  301.07   11.00
  10   2 -11  304.97   11.30
   9  -2 -11   20.20    1.30
   9  -2 -11   18.50    1.50
   9   2 -11   20.20    1.50
   8  -2 -11    3.20    0.80
  -8   2  11    1.90    1.60
   8   2 -11    0.40    1.00
   8   2 -11    2.30    0.70
   7  -2 -11 1381.56   47.90
   7   2 -11 1407.46   47.90
   7   2 -11 1432.26   48.00
  -7   2  11 1304.77   48.60
   7   2 -11 1315.97   48.20
   6  -2 -11  562.04   20.90
  -6   2  11  560.34   21.50
   6   2 -11  585.94   21.00
   6   2 -11  620.54   21.00
   6   2 -11  586.44   21.10
   5  -2 -11  189.08    7.50
   5   2 -11  190.58    7.60
  -5   2  11  198.08    9.20
   5   2 -11  198.18    7.80
   5   2 -11  197.88    7.70
   4   2 -11 1507.45   54.49
   4   2 -11 1569.84   54.79
   4   2 -11 1516.65   54.59
  -4   2  11 1646.14   55.29
   3   2 -11  110.79    5.20
  -3   2  11  123.09    5.60
   3   2 -11  117.79    5.10
   3   2 -11  121.79    5.00
  -2   2  11 1137.39   38.90
   2   2 -11 1047.40   38.10
   2   2 -11 1058.59   38.20
   1   2 -11  478.35   17.60
   1   2 -11  491.55   17.70
   0  -2 -11 1275.77   42.70
   0  -2  11 1173.98   42.70
   0   2  11 1235.58   43.30
   0   2 -11 1195.38   42.40
   0   2 -11 1141.19   42.40
   1  -2  11  277.87   10.80
  -1  -2 -11  259.87   10.20
  -1   2 -11  267.67   10.50
   1   2  11  276.57   11.00
  -1   2 -11  273.17   10.40
  -2  -2 -11    1.60    0.80
  -2   2 -11    4.60    1.40
   2   2  11    2.70    1.40
  -2   2 -11    2.00    0.80
  -3  -2 -11  225.38    8.80
   3  -2  11  234.38    9.50
  -3   2 -11  227.38    9.00
  -3   2 -11  215.48    8.90
  -4  -2 -11  221.98    8.40
  -4   2 -11  201.58    8.20
  -4   2 -11  209.98    8.50
   4   2  11  210.38    9.10
  -5   2 -11    5.00    1.10
   5   2  11    3.90    1.70
  -5   2 -11    5.30    1.60
  -6  -2 -11  499.75   18.80
  -6   2 -11  531.45   18.90
  -6   2 -11  525.05   18.70
   6   2  11  501.65   19.50
   7  -2  11  121.99    6.00
  -7  -2 -11  127.09    5.60
  -7   2 -11  124.99    5.20
   7   2  11  128.99    6.00
  -7   2 -11  124.19    5.40
   8  -2  11    3.20    1.50
  -8  -2 -11    4.20    1.20
   8   2  11    5.90    2.20
  -8   2 -11    2.30    1.80
   9  -2  11    1.30    1.00
  -9  -2 -11    0.40    0.60
  -9   2 -11    0.80    0.50
 -10  -2 -11  153.88    6.20
 -10   2 -11  169.88    6.20
 -11  -3  11   39.60    1.80
  11  -3 -11   37.00    1.70
  11   3 -11   39.50    1.70
  10  -3 -11   87.39    3.40
  10  -3 -11   84.89    3.30
  10   3 -11   80.79    3.40
   9  -3 -11  263.67    9.50
   9   3 -11  249.38    9.50
   9   3 -11  258.47    9.40
   8  -3 -11   83.09    3.50
   8   3 -11   85.19    3.70
   8   3 -11   85.49    3.70
  -8   3  11   76.49    5.00
   8   3 -11   82.89    3.60
   7  -3 -11  434.76   16.30
  -7   3  11  452.25   17.10
   7   3 -11  447.36   16.40
   7   3 -11  451.25   16.30
   7   3 -11  468.85   16.40
   6  -3 -11  546.35   19.60
   6   3 -11  555.24   19.90
   6   3 -11  562.64   19.70
   6   3 -11  560.64   19.70
  -6   3  11  514.15   20.40
  -5   3  11   52.89    2.70
  -5   3  11   49.30    3.30
   5   3 -11   56.09    2.70
   5   3 -11   57.59    3.00
   5   3 -11   54.89    2.80
   4   3 -11   36.60    2.20
  -4   3  11   32.00    2.50
   4   3 -11   33.50    2.20
   4   3 -11   35.70    2.30
   3   3 -11  632.74   22.60
   3   3 -11  613.54   22.50
   3   3 -11  636.94   22.40
  -3   3  11  604.74   23.10
  -2   3  11  966.00   34.90
   2   3 -11  989.70   34.50
   2   3 -11  930.21   34.30
  -1   3  11   24.90    2.40
   1   3 -11   35.10    3.10
   1   3 -11   27.80    2.10
   0   3 -11  230.78    9.20
   0   3  11  237.78    9.90
   0   3 -11  239.48    9.80
  -1  -3 -11  248.18    9.70
   1   3  11  253.27   10.60
  -1   3 -11  264.37   10.00
  -1   3 -11  263.57    9.90
   2  -3  11   51.89    3.60
  -2  -3 -11   57.29    2.90
   2   3  11   48.90    3.30
  -2   3 -11   53.39    2.80
   3  -3  11    3.70    2.00
  -3   3 -11    2.70    0.90
   3   3  11    2.00    1.00
  -4  -3 -11 1222.78   42.50
   4   3  11 1122.09   43.30
  -4   3 -11 1218.38   42.70
  -4   3 -11 1264.47   42.60
  -5  -3 -11  134.89    6.60
   5   3  11  138.29    6.40
  -5   3 -11  141.29    5.80
  -6  -3 -11   34.00    2.10
  -6   3 -11   36.90    2.10
  -6   3 -11   38.10    2.40
   6   3  11   33.60    3.30
  -7  -3 -11   24.80    1.70
   7  -3  11   24.40    2.30
  -7   3 -11   27.10    1.70
   8  -3  11  267.07   10.90
  -8  -3 -11  286.67   11.00
  -8   3 -11  285.17   10.30
  -9  -3 -11   63.69    2.90
  -9   3 -11   74.49    3.00
   9  -4 -11   63.19    2.50
   9   4 -11   59.39    2.60
   9   4 -11   62.39    2.60
   8  -4 -11   10.60    0.90
   8   4 -11   11.70    1.00
  -8   4  11   11.30    2.00
   8   4 -11   10.30    1.00
   7  -4 -11   29.90    1.70
   7   4 -11   30.50    1.70
  -7   4  11   34.30    2.50
   7   4 -11   30.00    1.90
   7   4 -11   30.50    1.70
   6  -4 -11   34.50    1.80
   6   4 -11   35.30    2.00
   6   4 -11   33.90    1.90
   6   4 -11   32.60    2.00
  -5   4  11  109.29    4.20
   5   4 -11  101.99    4.50
   5   4 -11  108.49    4.50
   5   4 -11  105.69    4.40
  -5   4  11  105.99    5.20
   4   4 -11   22.20    1.80
  -4   4  11   23.40    1.60
   4   4 -11   24.10    1.70
  -4   4  11   22.90    2.50
   4   4 -11   22.30    1.50
  -3   4  11  222.78   10.00
   3   4 -11  236.28    9.70
   3   4 -11  217.18    8.60
  -3   4  11  232.38    8.30
   3   4 -11  211.78    9.20
   2   4 -11    0.50    0.50
   2   4 -11    3.10    0.90
  -2   4  11    1.60    0.90
   1   4 -11   33.20    2.10
   1   4 -11   30.10    1.90
  -1   4  11   33.00    3.10
   0   4 -11    5.00    1.20
   0   4  11    5.50    1.60
  -1   4 -11  440.06   15.20
   1   4  11  397.86   15.80
  -1   4 -11  392.76   15.30
  -2   4 -11  403.66   14.70
  -2   4 -11  410.86   14.80
   2   4  11  391.86   15.50
  -3  -4 -11    6.20    1.50
   3   4  11    4.60    1.90
  -3   4 -11    7.20    1.10
  -4  -4 -11   58.09    2.90
  -4   4 -11   59.89    3.10
   4   4  11   60.49    3.70
  -4   4 -11   63.89    2.90
  -5  -4 -11   40.90    2.20
  -5   4 -11   41.50    2.20
  -6  -4 -11    3.50    1.00
  -6   4 -11    2.30    1.00
  -7  -4 -11   95.69    3.90
  -7   4 -11   99.69    3.90
   6  -5 -11    2.00    0.50
   6   5 -11    0.80    0.40
   5  -5 -11  478.55   16.40
   5   5 -11  412.76   16.50
  -5   5  11  493.85   17.30
   5   5 -11  472.15   16.50
   4   5 -11  106.89    4.20
  -4   5  11   90.29    4.10
  -4   5  11  108.69    4.90
   4   5 -11  106.99    4.10
  -3   5  11   97.39    4.70
   3   5 -11   96.59    3.90
   3   5 -11   95.89    3.90
   2   5 -11  139.49    5.40
  -2   5  11  139.79    6.20
   2   5 -11  134.79    5.30
   1   5 -11  456.45   16.50
  -1   5  11  475.05   17.50
   1   5 -11  461.45   16.70
   0   5 -11    2.00    0.60
   0   5  11    0.50    1.20
   0   5 -11    3.60    0.90
  -1   5 -11  110.79    4.20
   1   5  11   98.79    5.20
  -2   5 -11  107.59    4.40
  -3   5 -11    1.20    0.70
  12   0 -12   43.70    1.90
  11   0 -12    0.20    0.40
  10   0 -12    7.10    0.90
   9   0 -12    0.10    0.40
   8   0 -12  294.27   11.00
   7   0 -12    1.20    0.60
   6   0 -12   31.40    2.00
   5   0 -12    0.10    0.70
   4   0 -12 1188.38   43.00
   4   0 -12 1263.77   43.10
   3   0 -12   -1.20    0.90
   3   0 -12   -0.50    0.80
   2   0 -12   29.70    2.20
  -2   0  12   30.20    2.40
   1   0 -12    0.60    0.80
  -1   0  12    2.70    1.40
   1   0 -12    0.80    1.20
   0   0 -12  450.65   17.40
   0   0 -12  478.65   17.30
   0   0  12  494.35   17.90
  -1   0 -12    0.90    1.00
   1   0  12    0.70    0.70
  -1   0 -12   -0.30    0.70
  -2   0 -12  326.07   12.30
  -2   0 -12  329.17   12.20
   2   0  12  327.27   12.90
   3   0  12    0.30    0.70
  -3   0 -12    0.30    0.80
  -3   0 -12   -0.20    0.60
   4   0  12   63.89    4.20
  -4   0 -12   59.89    3.40
  -4   0 -12   59.69    3.10
  -5   0 -12    0.40    0.80
  -6   0 -12 1131.19   39.20
  -6   0 -12 1142.99   39.40
   6   0  12 1063.69   40.10
  -7   0 -12    1.10    0.70
  -7   0 -12    1.00    0.70
   7   0  12    0.10    0.90
   8   0  12  190.18    8.70
  -8   0 -12  200.08    7.50
  -8   0 -12  195.18    7.70
  -9   0 -12   -0.20    0.70
  -9   0 -12    0.40    0.60
   9   0  12   -0.70    0.90
 -10   0 -12  455.65   16.20
  12  -1 -12   25.00    1.30
  12   1 -12   26.90    1.30
  11  -1 -12  103.79    4.10
  11   1 -12  102.49    4.10
  10  -1 -12  119.39    4.80
  10   1 -12  121.39    4.80
   9  -1 -12  180.58    7.00
   9   1 -12  184.48    7.10
   8  -1 -12  243.98    9.30
   8   1 -12  248.88    9.40
   7  -1 -12  141.09    5.70
   7   1 -12  138.69    5.80
   7   1 -12  144.49    5.70
   6  -1 -12    1.10    0.60
   6   1 -12    3.20    1.00
   6   1 -12    1.20    0.80
   6   1 -12    1.90    0.90
   5  -1 -12  234.98    9.00
   5   1 -12  243.78    9.00
   5   1 -12  236.98    9.10
  -5   1  12  229.78    9.80
   5   1 -12  231.98    9.00
   4  -1 -12  393.96   15.00
   4   1 -12  414.36   15.00
  -4   1  12  430.86   15.60
   4   1 -12  407.96   15.10
   4   1 -12  413.56   15.20
   3  -1 -12  220.48    8.50
   3   1 -12  230.48    8.70
   3   1 -12  217.08    8.50
  -3   1  12  223.48    9.10
   3   1 -12  225.78    8.70
   2  -1 -12   15.30    1.70
   2  -1 -12   16.60    2.20
   2   1 -12   13.40    1.70
   2   1 -12   16.40    1.70
  -2   1  12   16.10    1.80
   1  -1 -12  462.15   16.90
  -1  -1  12  473.35   17.30
   1   1 -12  462.75   17.00
  -1   1  12  476.75   17.60
   1   1 -12  449.95   16.90
   0  -1  12    7.10    1.50
   0  -1 -12   10.00    1.60
   0   1 -12   10.10    1.50
   0   1  12    9.10    1.60
   0   1 -12   10.30    1.50
  -1  -1 -12   30.30    2.10
   1  -1  12   31.60    2.40
  -1   1 -12   33.00    2.20
  -1   1 -12   30.00    2.10
   1   1  12   29.70    2.40
   2  -1  12   96.29    4.80
   2   1  12   96.39    4.90
  -2   1 -12   93.59    4.20
  -2   1 -12   96.89    4.40
  -3  -1 -12  783.42   28.40
   3  -1  12  822.42   30.80
  -3   1 -12  793.22   28.10
   3   1  12  750.52   28.90
  -3   1 -12  796.62   28.30
  -4  -1 -12    4.10    1.30
   4  -1  12    0.40    0.80
  -4   1 -12    1.00    0.90
   4   1  12    0.80    0.70
  -4   1 -12    1.80    0.70
   5  -1  12    1.30    1.50
  -5  -1 -12    1.50    1.00
  -5  -1 -12    0.80    0.70
   5   1  12    2.80    1.30
  -5   1 -12    3.50    1.10
  -6  -1 -12    1.90    1.10
  -6   1 -12    2.60    1.00
  -7  -1 -12   24.80    1.80
  -7  -1 -12   23.90    1.80
  -7   1 -12   24.60    2.00
   7   1  12   24.80    2.30
  -7   1 -12   23.40    1.70
   8  -1  12   39.10    2.80
  -8  -1 -12   36.30    2.10
  -8  -1 -12   38.90    2.80
  -8   1 -12   37.80    2.30
   8   1  12   40.60    2.80
  -8   1 -12   37.00    2.20
   9  -1  12   99.29    4.50
  -9  -1 -12   87.59    3.60
  -9  -1 -12   87.69    3.80
   9   1  12   71.39    5.10
  -9   1 -12   85.39    3.70
  -9   1 -12   86.69    3.70
 -10  -1 -12  257.97    9.50
 -10   1 -12  261.07    9.50
  11  -2 -12   18.20    1.10
  11   2 -12   17.90    1.10
  10  -2 -12    9.80    0.90
  10   2 -12   11.10    0.90
   9  -2 -12  277.87   10.40
   9   2 -12  291.37   10.50
   8  -2 -12   31.20    1.90
   8   2 -12   40.80    2.00
   8   2 -12   33.70    2.00
   7  -2 -12  245.38    9.00
   7   2 -12  244.78    8.90
  -7   2  12  227.38    9.50
   7   2 -12  220.68    9.60
   7   2 -12  236.78    9.00
   6  -2 -12   24.80    1.70
   6   2 -12   26.30    1.90
   6   2 -12   27.30    1.80
   6   2 -12   28.70    1.90
  -6   2  12   23.80    2.40
   5  -2 -12   66.59    3.10
   5   2 -12   66.59    3.10
  -5   2  12   58.89    3.60
   5   2 -12   68.39    3.30
   5   2 -12   66.49    3.20
   4  -2 -12    4.40    1.00
   4   2 -12    5.90    1.60
   4   2 -12    3.60    1.10
  -4   2  12    5.00    1.40
   4   2 -12    5.10    1.30
   3  -2 -12  616.24   21.80
   3   2 -12  608.74   22.00
   3   2 -12  616.14   21.90
  -3   2  12  613.14   22.60
   3   2 -12  600.74   22.00
   2   2 -12  225.38    8.80
   2   2 -12  233.08    8.90
   1   2 -12    4.50    1.20
  -1   2  12    3.20    1.60
   1   2 -12    2.20    0.80
   0  -2 -12  358.66   13.30
   0   2 -12  363.46   13.40
   0   2 -12  355.06   13.30
  -1  -2 -12   77.69    3.60
  -1   2 -12   74.39    3.60
   1   2  12   66.29    4.00
  -1   2 -12   70.79    3.50
   2  -2  12   11.80    1.90
  -2   2 -12   14.00    2.70
  -2   2 -12   16.30    1.60
   2   2  12   14.40    1.90
   4  -2  12   33.50    2.70
  -4  -2 -12   39.90    2.30
  -4   2 -12   35.40    2.40
  -4   2 -12   37.90    2.20
   4   2  12   30.70    3.60
  -5  -2 -12  365.26   13.30
   5  -2  12  320.87   13.70
   5   2  12  346.47   14.00
  -5   2 -12  361.66   13.20
  -5   2 -12  382.46   13.40
  -6  -2 -12   89.49    4.10
   6  -2  12   90.39    4.70
  -6   2 -12   87.89    4.00
   6   2  12   90.29    4.70
  -6   2 -12   93.49    4.20
   7  -2  12    0.80    0.90
  -7  -2 -12    0.80    0.50
   7   2  12    1.00    1.10
  -7   2 -12   -0.20    0.80
  -7   2 -12    2.20    0.90
   8  -2  12  129.59    5.70
  -8   2 -12  127.99    5.40
   8   2  12  113.19    5.70
  -9  -2 -12  229.88    8.00
  -9   2 -12  179.38    8.10
  10  -3 -12  258.37    9.20
 -10  -3  12  263.57    9.20
  10   3 -12  243.18    9.20
   9  -3 -12   58.19    2.60
   9   3 -12   62.09    2.80
   8  -3 -12  160.28    6.10
  -8   3  12  156.98    6.90
   8   3 -12  164.28    6.30
   8   3 -12  164.48    6.20
   7  -3 -12   57.29    2.80
   7   3 -12   59.39    2.70
   7   3 -12   55.89    2.80
   7   3 -12   59.39    2.70
   6  -3 -12  125.09    5.00
  -6   3  12  119.39    5.70
   6   3 -12  127.29    5.10
   6   3 -12  125.49    5.20
   6   3 -12  127.39    5.00
   5  -3 -12   43.20    2.20
   5   3 -12   40.40    2.40
  -5   3  12   37.30    2.80
   5   3 -12   42.70    2.30
   4   3 -12  337.87   11.90
   4   3 -12  311.37   12.10
  -4   3  12  293.97   12.40
   4   3 -12  321.47   11.70
  -3   3  12  148.69    6.90
   3   3 -12  163.08    6.30
   3   3 -12  154.18    6.20
   2   3 -12  522.55   19.00
   2   3 -12  524.15   18.70
  -2   3  12  491.25   19.60
   1   3 -12   16.60    1.50
   1   3 -12   14.90    1.50
  -1   3  12   14.30    1.80
   0   3  12  605.24   24.40
   0   3 -12  644.84   23.10
   0   3 -12  680.73   23.90
  -1  -3 -12  778.52   27.50
  -1   3 -12  787.72   27.60
  -1   3 -12  795.32   27.70
   1   3  12  736.13   28.40
  -2  -3 -12  366.56   13.00
  -2   3 -12  334.37   12.90
  -2   3 -12  373.46   13.10
   2   3  12  324.47   13.70
   3  -3  12   16.30    2.30
   3   3  12   14.30    1.90
  -3   3 -12   13.40    1.40
   4  -3  12   22.50    2.40
  -4  -3 -12   24.20    1.80
  -4   3 -12   18.90    1.60
  -4   3 -12   23.70    1.90
   4   3  12   22.30    2.20
  -5  -3 -12  408.06   15.10
   5  -3  12  386.86   16.60
  -5   3 -12  441.86   15.20
  -5   3 -12  420.66   15.20
   6  -3  12  140.39    6.10
  -6  -3 -12  139.69    5.70
  -6   3 -12  139.89    5.60
   6   3  12  136.89    6.20
  -6   3 -12  138.99    5.60
  -7  -3 -12   29.00    1.90
   7  -3  12   30.70    2.40
  -7   3 -12   32.10    1.90
  -8  -3 -12   56.59    2.60
  -8   3 -12   61.69    2.60
   8  -4 -12  286.97   10.00
   8   4 -12  274.57   10.00
   8   4 -12  271.47    9.90
   7  -4 -12  143.09    5.30
   7   4 -12  120.09    5.50
   7   4 -12  148.19    5.40
  -7   4  12  148.19    6.10
   6  -4 -12  417.76   14.90
   6   4 -12  411.46   14.80
   6   4 -12  399.76   14.80
  -6   4  12  418.26   15.50
   5  -4 -12  191.78    7.50
   5   4 -12  200.68    7.40
  -5   4  12  194.88    8.20
   5   4 -12  198.48    7.50
   5   4 -12  201.58    7.50
   4   4 -12  108.89    5.10
  -4   4  12  115.89    5.40
   4   4 -12  111.49    4.60
   4   4 -12  113.59    4.60
  -3   4  12   17.40    2.00
   3   4 -12   18.90    1.40
   3   4 -12   21.40    2.30
   2   4 -12  358.06   12.80
   2   4 -12  348.07   12.70
  -2   4  12  336.67   13.50
  -1   4  12  321.87   13.00
   1   4 -12  332.27   12.10
   1   4 -12  333.37   12.20
   0   4 -12  301.07   11.20
   0   4  12  294.07   12.00
   0   4 -12  314.87   11.30
   1   4  12   92.49    4.80
  -1   4 -12   96.59    4.20
  -1   4 -12   98.19    4.40
   2   4  12   17.10    2.00
  -2   4 -12   16.90    1.70
  -2   4 -12   14.30    1.50
  -3   4 -12   17.70    1.60
   3   4  12   17.20    2.10
  -3   4 -12   16.80    1.30
  -4  -4 -12  167.68    6.60
  -4   4 -12  164.28    6.30
  -4   4 -12  172.58    6.40
   4   4  12  152.38    7.10
  -5  -4 -12  304.27   11.30
  -5   4 -12  322.27   11.40
  -6  -4 -12  126.79    5.10
  -6   4 -12  140.59    5.10
   5   5 -12   76.59    3.10
   4  -5 -12   32.30    1.50
   4   5 -12   32.80    1.60
   4   5 -12   32.20    1.60
   3   5 -12   25.10    1.90
   3   5 -12   33.70    1.50
   2   5 -12   45.40    2.10
   1   5 -12  270.17    9.90
   1   5 -12  278.57   10.10
   0   5 -12  193.78    7.20
   0   5 -12  193.58    7.10
  -1   5 -12   48.40    2.20
  -1   5 -12   51.69    2.40
  -2   5 -12  139.09    5.20
  11   0 -13    4.00    0.60
  10   0 -13    0.70    0.40
   9   0 -13   11.80    1.10
   8   0 -13    0.50    0.50
   7   0 -13   38.50    2.10
   6   0 -13    3.40    1.00
   5   0 -13  712.83   25.40
   4   0 -13   -0.30    1.00
   4   0 -13    3.10    0.90
  -3   0  13    5.10    1.90
   3   0 -13    5.00    1.70
   3   0 -13    7.10    1.50
   2   0 -13   -0.40    0.80
  -2   0  13    0.10    0.80
  -1   0  13  260.27   10.30
   1   0 -13  250.97    9.80
   0   0  13    0.00    0.80
   0   0 -13    1.00    0.70
   0   0 -13    0.20    1.10
  -1   0 -13   52.49    2.90
  -1   0 -13   50.49    2.90
   1   0  13   48.80    3.60
   2   0  13    1.80    0.80
  -2   0 -13    3.80    1.00
  -3   0 -13    2.10    1.20
   3   0  13    1.50    0.80
  -3   0 -13    4.40    1.50
  -4   0 -13    1.00    0.80
   4   0  13    0.10    0.70
  -4   0 -13    0.80    0.70
  -5   0 -13   50.09    2.90
  -5   0 -13   52.29    2.80
   5   0  13   49.90    3.40
   6   0  13    2.30    1.30
  -6   0 -13   -0.30    0.70
  -6   0 -13   -0.40    0.60
  -7   0 -13  319.17   12.10
   7   0  13  338.27   13.20
  -7   0 -13  313.47   11.80
  -8   0 -13    0.10    0.70
  -8   0 -13    2.50    1.00
   8   0  13   -0.10    0.80
  -9   0 -13   47.00    2.30
  -9   0 -13   49.30    2.40
  11  -1 -13  214.28    7.50
  11   1 -13  196.78    7.50
  10  -1 -13   96.39    3.90
  10   1 -13   93.19    3.80
   8  -1 -13  712.33   25.50
   8   1 -13  730.03   25.60
   7  -1 -13  468.35   16.80
   7   1 -13  461.65   16.90
   7   1 -13  462.55   16.70
   6   1 -13    2.70    0.90
   6   1 -13    3.00    1.00
   6   1 -13    2.80    1.00
   5  -1 -13   31.00    2.00
   5   1 -13   33.00    2.20
   5   1 -13   33.70    2.10
   5   1 -13   33.50    2.20
  -5   1  13   38.90    2.80
   4  -1 -13  186.68    7.40
  -4   1  13  184.98    8.00
   4   1 -13  199.48    7.60
   4   1 -13  197.88    7.50
   4   1 -13  194.38    7.50
   3  -1 -13  100.09    4.30
  -3   1  13   97.79    4.80
   3   1 -13   99.39    4.50
   3   1 -13  101.49    4.40
   3   1 -13  101.49    4.40
   2  -1 -13 1553.24   52.69
   2  -1 -13 1500.75   52.69
   2   1 -13 1521.55   52.69
   2   1 -13 1547.45   52.89
  -2   1  13 1413.16   53.39
   1  -1 -13  228.78    8.90
  -1  -1  13  239.38    9.60
   1   1 -13  234.18    8.80
   1   1 -13  226.08    8.90
  -1   1  13  223.28    9.70
   0  -1  13  249.78   11.40
   0  -1 -13  236.78    9.20
   0   1 -13  239.88    9.10
   0   1 -13  240.88    9.50
   0   1  13  228.98    9.80
  -1  -1 -13   51.29    2.80
   1  -1  13   51.19    3.20
  -1   1 -13   50.79    3.00
   1   1  13   48.40    3.30
  -1   1 -13   49.40    2.70
   2  -1  13  922.71   35.20
  -2  -1 -13  984.00   34.70
  -2   1 -13 1022.20   34.60
   2   1  13  984.40   35.50
  -3  -1 -13   24.00    1.80
   3  -1  13   21.10    2.20
  -3   1 -13   24.50    1.90
   3   1  13   20.40    2.10
  -3   1 -13   23.00    1.70
   4  -1  13    5.10    1.50
  -4  -1 -13    3.80    1.40
  -4   1 -13    4.90    1.10
  -4   1 -13    5.50    1.30
   4   1  13    5.50    1.50
  -5  -1 -13   31.50    2.10
   5  -1  13   32.20    2.50
   5   1  13   34.30    2.60
  -5   1 -13   32.00    3.30
  -6  -1 -13   67.69    3.30
   6  -1  13   67.69    3.90
  -6   1 -13   69.89    3.20
   6   1  13   69.29    3.90
  -6   1 -13   73.69    3.50
  -7  -1 -13  210.08    8.30
   7  -1  13  219.88    9.00
   7   1  13  225.78    9.00
  -7   1 -13  206.78    8.30
  -7   1 -13  216.88    8.50
  -8  -1 -13   26.50    1.70
   8  -1  13   27.40    2.20
  -8   1 -13   25.90    1.60
  -8   1 -13   23.50    2.30
   8   1  13   28.30    2.50
  -9  -1 -13    1.30    0.60
  -9   1 -13    0.20    0.60
  11  -2 -13   22.10    1.10
  11   2 -13   20.90    1.10
  10  -2 -13   53.69    2.30
  10   2 -13   55.79    2.40
   9  -2 -13  173.38    6.50
   9   2 -13  169.48    6.50
   8  -2 -13  113.09    4.60
   8   2 -13  110.59    4.60
   7  -2 -13  154.38    6.10
   7   2 -13  157.08    6.10
   7   2 -13  163.48   11.50
   7   2 -13  158.98    6.20
   6   2 -13   18.70    1.50
   6   2 -13   18.40    1.50
   6   2 -13   18.30    1.50
  -6   2  13   17.20    2.20
   5  -2 -13  544.65   19.30
   5   2 -13  557.94   19.30
   5   2 -13  543.25   19.40
  -5   2  13  489.15   19.80
   5   2 -13  551.74   19.30
   4  -2 -13  122.49    4.90
   4   2 -13  122.19    5.00
  -4   2  13  114.89    5.60
   4   2 -13  122.69    4.90
   4   2 -13  120.09    5.10
   3  -2 -13  854.71   29.40
   3   2 -13  824.02   29.60
  -3   2  13  799.72   30.10
   3   2 -13  845.82   29.50
   2  -2 -13  224.88    8.50
   2   2 -13  229.88    8.70
  -2   2  13  212.48    9.20
   2   2 -13  233.38    8.60
   1  -2 -13  203.48    7.80
  -1   2  13  195.58    8.50
   1   2 -13  205.18    8.00
   1   2 -13  203.38    7.80
   0  -2 -13  210.78    8.20
   0   2 -13  214.88    8.20
   0   2 -13  222.38    8.40
   0   2  13  193.38    8.80
   1  -2  13  692.83   25.70
  -1  -2 -13  717.13   25.10
  -1   2 -13  729.23   25.30
   1   2  13  663.83   25.90
  -1   2 -13  710.53   25.10
  -2  -2 -13  263.57    9.60
   2  -2  13  240.28   10.00
  -2   2 -13  265.07    9.70
   2   2  13  225.48   10.20
  -2   2 -13  252.67    9.50
  -3  -2 -13   38.10    2.20
   3  -2  13   31.80    2.50
   3   2  13   31.00    2.60
  -3   2 -13   34.60    2.10
  -3   2 -13   33.00    2.20
   4  -2  13   62.09    3.50
  -4  -2 -13   55.89    3.20
  -4   2 -13   55.09    3.00
   4   2  13   59.89    4.60
   5  -2  13  100.69    4.90
  -5  -2 -13   97.59    4.40
  -5   2 -13  102.89    4.30
   5   2  13  102.89    5.00
  -5   2 -13  103.19    4.50
   6  -2  13  237.48    9.70
  -6  -2 -13  248.88   10.00
   6   2  13  239.68    9.80
  -6   2 -13  235.28    9.10
  -6   2 -13  247.78    9.20
   7  -2  13  199.88    8.10
  -7  -2 -13  179.88    7.50
  -7   2 -13  218.28    8.30
   7   2  13  191.08    8.10
   9  -3 -13   30.20    1.40
   9   3 -13   28.90    1.50
   8  -3 -13   97.49    3.90
   8   3 -13  104.49    4.00
   8   3 -13  100.19    4.00
   7  -3 -13  167.08    6.30
  -7   3  13  164.08    7.00
   7   3 -13  169.08    6.40
   7   3 -13  168.78    6.30
   7   3 -13  167.98    6.30
   6  -3 -13   65.89    2.90
   6   3 -13   64.29    3.00
   6   3 -13   66.99    3.00
  -6   3  13   67.59    3.60
   6   3 -13   63.99    2.90
   5  -3 -13 1081.19   39.20
   5   3 -13 1136.09   39.30
  -5   3  13 1151.18   40.10
   5   3 -13 1092.09   39.20
   5   3 -13 1142.89   39.30
   4  -3 -13    6.60    1.00
   4   3 -13    5.50    1.50
   4   3 -13    5.50    0.90
  -4   3  13    4.70    1.50
   4   3 -13    5.60    1.00
   3  -3 -13   23.40    1.60
  -3   3  13   22.00    2.10
   3   3 -13   21.40    2.20
   3   3 -13   26.10    2.50
   2  -3 -13  189.58    7.20
   2   3 -13  192.48    7.40
  -2   3  13  170.48    7.90
   2   3 -13  196.38    7.40
   1  -3 -13  541.35   20.20
   1   3 -13  589.94   20.50
   1   3 -13  596.94   20.60
  -1   3  13  547.45   21.20
   0   3 -13   83.79    3.90
   0   3  13   77.69    4.40
   0   3 -13   84.29    4.10
  -1   3 -13  574.34   20.20
   1   3  13  531.35   20.60
  -1   3 -13  555.94   20.30
  -2  -3 -13  130.59    5.30
   2   3  13  127.99    6.10
  -2   3 -13  126.79    5.30
  -2   3 -13  133.39    5.40
  -3  -3 -13  301.67   10.90
  -3   3 -13  287.87   10.90
   3   3  13  289.67   11.70
  -3   3 -13  300.37   11.10
   4  -3  13   13.40    2.50
  -4  -3 -13   14.80    1.30
  -4   3 -13   12.30    1.40
  -4   3 -13   14.10    1.20
   4   3  13   12.60    1.80
   5  -3  13   93.29    4.70
  -5  -3 -13   96.79    4.10
  -5   3 -13   97.69    4.10
   5   3  13  101.99    4.80
  -5   3 -13  104.39    4.50
  -6  -3 -13  115.29    4.60
  -7  -3 -13   65.39    2.80
  -7   3 -13   67.69    2.80
   7  -4 -13  157.38    5.70
   7   4 -13  148.99    5.60
   6  -4 -13   34.60    1.60
   6   4 -13   32.20    1.80
   6   4 -13   33.80    1.80
   6   4 -13   34.80    1.60
   5  -4 -13  131.89    5.10
   5   4 -13  137.39    5.20
   5   4 -13  129.39    5.10
  -5   4  13  134.49    5.80
   4  -4 -13   19.80    1.30
  -4   4  13   19.20    1.90
   4   4 -13   19.90    1.30
   4   4 -13   19.60    1.50
   3  -4 -13  632.94   22.80
   3   4 -13  630.24   22.90
  -3   4  13  677.23   23.70
   2  -4 -13  217.48    8.20
   2   4 -13  220.98    8.30
   2   4 -13  221.88    8.40
  -2   4  13  233.78    9.10
   1  -4 -13  339.57   12.40
  -1   4  13  350.36   13.30
   1   4 -13  348.67   12.60
   1   4 -13  338.37   12.50
   0  -4 -13    8.40    1.80
   0   4 -13    6.10    0.90
   0   4  13    5.70    1.40
   0   4 -13    4.50    0.90
  -1   4 -13  521.95   18.10
  -1   4 -13  493.55   18.10
   1   4  13  496.45   18.70
   2   4  13   14.30    1.90
  -2   4 -13   12.90    1.30
  -3   4 -13  462.45   17.10
   3   4  13  497.05   18.60
  -3   4 -13  483.75   17.10
  -5   4 -13   97.09    3.80
   3   5 -13   17.70    1.10
   3   5 -13   18.30    1.00
   2   5 -13   23.00    1.30
   2   5 -13   24.30    1.20
   1   5 -13    4.70    0.70
   1   5 -13    4.80    0.90
   0   5 -13    5.80    0.80
  11   0 -14    0.10    0.30
  10   0 -14   14.70    1.00
   9   0 -14    0.70    0.50
   8   0 -14    7.60    0.90
   7   0 -14    0.50    0.50
   6   0 -14  345.97   12.70
   5   0 -14    1.30    0.70
   4   0 -14   50.19    2.60
   3   0 -14    3.00    1.00
   3   0 -14   -0.10    0.80
   2   0 -14    6.10    1.40
  -2   0  14    7.30    1.80
   1   0 -14   -0.80    0.60
  -1   0  14    0.30    0.70
   0   0 -14    6.70    1.30
   0   0  14    7.40    1.70
  -1   0 -14    1.20    1.10
   1   0  14    0.20    0.80
  -1   0 -14    3.30    1.20
   2   0  14  127.09    6.10
  -2   0 -14  133.39    5.50
  -2   0 -14  142.59    5.70
  -3   0 -14   -0.10    0.60
   3   0  14    0.50    0.80
  -4   0 -14   19.90    2.40
  -4   0 -14   19.40    1.70
   4   0  14   18.70    2.00
  -5   0 -14   -0.50    0.80
  -5   0 -14   -0.70    0.60
   5   0  14   -0.50    0.70
  -6   0 -14    0.60    0.70
  -6   0 -14    1.10    0.60
   6   0  14    0.60    0.80
  -7   0 -14   -0.50    0.50
   7   0  14   -0.10    0.80
  -8   0 -14    4.50    1.30
  -8   0 -14    3.50    1.10
  10  -1 -14    3.50    0.80
  10   1 -14    4.80    0.70
   9  -1 -14  631.14   23.00
   9   1 -14  674.93   23.10
   8  -1 -14  153.38    6.00
   8   1 -14  158.68    6.00
   7  -1 -14  181.28    7.00
   7   1 -14  189.38    7.10
   6  -1 -14   58.49    2.80
   6   1 -14   60.39    2.90
   6   1 -14   61.39    2.90
   5  -1 -14  460.15   16.90
   5   1 -14  496.85   17.30
   5   1 -14  460.55   16.80
   5   1 -14  454.35   17.00
   4  -1 -14    7.20    1.20
   4   1 -14    8.10    1.40
   4   1 -14    8.80    1.40
   3  -1 -14  240.48    8.90
   3   1 -14  240.68    9.00
  -3   1  14  223.88    9.50
   3   1 -14  239.98    8.90
   2  -1 -14  121.99    5.20
  -2   1  14  117.49    5.60
   2   1 -14  129.89    5.10
   2   1 -14  126.59    5.20
   1  -1 -14    5.20    1.60
  -1   1  14    3.70    1.40
   1   1 -14    4.10    1.30
   1   1 -14    7.30    1.40
   0  -1 -14  580.64   19.80
   0  -1  14  535.85   20.30
   0   1 -14  560.64   19.70
   0   1  14  508.45   20.40
   0   1 -14  552.54   20.00
  -1  -1 -14  891.31   30.40
   1  -1  14  827.32   30.90
  -1   1 -14  881.21   30.30
   1   1  14  794.72   31.00
  -1   1 -14  884.21   30.60
  -2  -1 -14  413.26   15.00
   2  -1  14  390.46   15.60
  -2   1 -14  426.96   15.00
   2   1  14  387.56   15.70
  -2   1 -14  426.16   15.10
   3  -1  14  113.69    5.60
  -3  -1 -14  122.39    5.10
  -3   1 -14  122.69    5.20
   3   1  14  118.89    6.00
  -4  -1 -14  232.18    9.10
   4  -1  14  242.98    9.80
   4   1  14  243.78    9.90
  -4   1 -14  238.98    9.20
  -4   1 -14  238.48    9.00
  -5  -1 -14  293.27   10.90
   5  -1  14  272.67   11.40
  -5   1 -14  270.77   10.30
   5   1  14  277.77   11.10
  -5   1 -14  275.57   10.80
   6  -1  14    2.00    0.90
  -6  -1 -14    3.10    1.00
  -6   1 -14    4.00    1.00
   6   1  14    1.40    0.90
  -6   1 -14    3.90    0.90
  -7  -1 -14   77.09    3.40
   7  -1  14   81.99    4.00
   7   1  14   73.19    3.90
  -7   1 -14   73.29    3.20
  -7   1 -14   77.19    3.40
  -8  -1 -14  186.58    6.80
  -8   1 -14  175.78    6.70
  -8   1 -14  177.68    6.70
  10   2 -14    6.70    0.70
   9  -2 -14   46.10    2.10
   9   2 -14   49.10    2.30
   8  -2 -14   11.30    0.90
   8   2 -14   10.60    1.00
   7  -2 -14  158.48    6.10
   7   2 -14  161.08    6.10
   7   2 -14  164.18    6.20
   6  -2 -14    5.30    0.90
  -6   2  14    3.50    2.10
   6   2 -14    5.00    0.90
   6   2 -14    6.50    1.10
   6   2 -14    6.20    1.20
   5  -2 -14   12.90    1.10
  -5   2  14   12.10    1.90
   5   2 -14   12.10    1.40
   5   2 -14   13.40    1.20
   5   2 -14   12.70    1.30
   4  -2 -14   32.50    1.80
  -4   2  14   27.10    2.30
   4   2 -14   28.40    1.80
   4   2 -14   27.90    1.80
   4   2 -14   34.30    2.20
   3  -2 -14  109.19    4.60
   3   2 -14  110.39    4.90
   3   2 -14  119.49    4.80
  -3   2  14  107.99    5.20
   2  -2 -14  214.28    8.30
  -2   2  14  211.08    9.00
   2   2 -14  226.78    8.50
   2   2 -14  224.98    8.30
  -1   2  14   62.09    3.80
   1   2 -14   60.29    3.00
   1   2 -14   61.49    3.00
   0  -2 -14   85.99    4.00
   0   2 -14   91.09    3.90
   0   2 -14   85.59    3.80
   0   2  14   80.79    5.00
  -1  -2 -14   58.49    3.00
  -1   2 -14   62.29    3.00
  -1   2 -14   62.09    3.20
   1   2  14   55.39    3.60
   2  -2  14    4.00    2.00
  -2  -2 -14    4.40    1.30
  -2   2 -14    3.90    1.00
  -2   2 -14    4.10    1.10
   2   2  14    5.50    1.50
   3  -2  14  566.94   20.30
  -3  -2 -14  553.84   19.70
  -3   2 -14  557.34   19.80
  -3   2 -14  527.65   19.60
   3   2  14  533.15   20.50
   4  -2  14   26.50    2.30
  -4  -2 -14   28.20    1.80
  -4   2 -14   26.80    1.70
  -4   2 -14   28.40    1.90
   4   2  14   30.70    2.40
   5  -2  14   12.50    1.70
  -5  -2 -14   10.60    1.60
   5   2  14   11.80    1.70
  -5   2 -14   10.60    1.30
  -5   2 -14    8.50    1.10
   6  -2  14    4.10    1.70
  -6  -2 -14    4.60    0.90
   6   2  14    3.50    1.50
  -6   2 -14    3.30    0.80
  -6   2 -14    2.80    0.70
  -7  -2 -14    2.60    0.90
  -7   2 -14    1.80    0.90
  -7   2 -14    2.70    0.70
   8  -3 -14  819.82   28.00
   8   3 -14  787.92   28.00
   7  -3 -14  339.37   12.30
   7   3 -14  348.67   12.30
   7   3 -14  343.77   12.30
   6  -3 -14   23.60    1.30
  -6   3  14   28.20    2.50
   6   3 -14   24.30    1.50
   6   3 -14   23.30    1.60
   6   3 -14   21.60    1.50
   5  -3 -14   43.50    2.10
   5   3 -14   45.00    2.10
  -5   3  14   43.90    2.90
   5   3 -14   42.40    2.10
   4  -3 -14   39.20    1.90
  -4   3  14   37.40    2.60
   4   3 -14   39.20    2.00
   4   3 -14   39.90    2.00
   3  -3 -14  154.18    5.90
   3   3 -14  157.28    6.20
  -3   3  14  148.69    6.60
   3   3 -14  155.48    6.10
   2  -3 -14  441.86   15.90
  -2   3  14  437.16   16.90
   2   3 -14  431.06   16.00
   2   3 -14  469.85   16.40
   1  -3 -14  160.48    6.70
  -1   3  14  167.98    7.30
   1   3 -14  173.38    6.60
   1   3 -14  170.18    6.50
   0   3 -14  198.38    7.50
   0   3 -14  175.48    7.10
   0   3  14  189.68    7.90
   1   3  14    9.00    1.60
  -1   3 -14   10.50    1.20
  -1   3 -14   11.40    1.20
  -2  -3 -14   87.19    4.00
  -2   3 -14   90.69    3.90
  -2   3 -14  103.89    4.70
   2   3  14   88.69    4.50
  -3  -3 -14  122.89    4.90
  -3   3 -14  128.69    5.00
  -3   3 -14  122.09    5.00
   3   3  14  121.69    5.50
  -4  -3 -14  670.53   24.20
  -4   3 -14  667.53   24.20
   4   3  14  691.03   24.90
  -4   3 -14  715.23   24.30
  -5  -3 -14   15.60    1.30
  -5   3 -14   16.80    1.10
  -5   3 -14   18.60    1.40
  -6  -3 -14    3.00    0.90
  -6   3 -14    4.00    0.70
   6  -4 -14  465.25   16.60
   6   4 -14  478.75   16.60
   5   4 -14   51.89    2.20
   5   4 -14   50.29    2.20
   4  -4 -14  421.66   15.40
   4   4 -14  447.46   15.50
   4   4 -14  442.16   15.50
   3  -4 -14   43.50    2.00
  -3   4  14   43.80    2.70
   3   4 -14   48.40    2.50
   3   4 -14   42.70    2.00
   2  -4 -14   33.40    1.60
   2   4 -14   32.10    1.70
   2   4 -14   32.00    1.80
  -2   4  14   30.70    2.30
  -1   4  14   14.60    1.70
   1   4 -14   15.30    1.10
   1   4 -14   16.20    1.50
   0   4 -14  372.16   13.00
   0   4 -14  350.66   12.90
   0   4  14  357.16   13.50
   1   4  14    7.50    1.70
  -1   4 -14   11.40    0.90
  -2   4 -14  171.68    6.40
  -3   4 -14  147.19    5.50
  10   0 -15   -0.10    0.40
   9   0 -15  306.67   11.20
   8   0 -15    0.50    0.40
   7   0 -15  553.34   19.70
   6   0 -15    1.00    0.60
   5   0 -15  913.11   32.10
   4   0 -15    0.80    0.80
   3   0 -15  103.39    4.40
  -2   0  15    1.30    1.30
  -1   0  15   42.60    2.90
   1   0 -15   47.60    2.50
   0   0  15    0.10    0.70
   1   0  15    2.20    1.00
   2   0  15    0.20    0.90
  -2   0 -15    0.40    0.60
  -3   0 -15   58.49    2.90
   3   0  15   60.69    3.50
   4   0  15   -0.50    0.80
  -4   0 -15    1.60    1.00
  -4   0 -15    0.00    0.70
  -5   0 -15    7.90    1.10
   5   0  15    7.90    1.60
   6   0  15   -0.50    0.90
  -7   0 -15   29.30    1.60
   9  -1 -15   96.29    3.80
   9   1 -15  103.49    3.90
   8  -1 -15  299.47   11.10
   8   1 -15  314.87   11.10
   7  -1 -15   65.49    2.80
   7   1 -15   64.29    2.80
   6  -1 -15  978.50   34.50
   6   1 -15  989.60   34.50
   5  -1 -15  311.87   11.20
   5   1 -15  305.47   11.20
   5   1 -15  305.07   11.30
   4  -1 -15   23.40    1.60
   4   1 -15   25.10    1.90
   4   1 -15   26.50    1.70
   3  -1 -15  136.79    5.60
   3   1 -15  143.19    5.60
   3   1 -15  140.89    5.60
  -3   1  15  144.39    6.30
  -2   1  15  649.04   24.10
   2   1 -15  660.43   23.50
   2   1 -15  679.13   23.80
   1  -1 -15  448.06   16.20
   1   1 -15  452.35   16.10
  -1   1  15  444.16   16.90
   0  -1 -15  875.71   30.90
   0   1  15  866.51   31.60
   0   1 -15  877.01   30.80
  -1  -1 -15  103.29    4.40
   1  -1  15   99.69    4.90
  -1   1 -15  104.69    4.40
   1   1  15   93.89    4.90
  -1   1 -15   99.19    4.20
  -2  -1 -15   68.19    3.20
   2  -1  15   65.29    3.70
   2   1  15   64.39    3.60
  -2   1 -15   66.59    3.10
  -2   1 -15   67.39    3.20
   3  -1  15    3.30    1.40
   4  -1  15  702.93   25.40
  -4  -1 -15  712.23   25.10
   4   1  15  684.03   25.50
  -4   1 -15  701.03   24.90
  -4   1 -15  696.93   24.70
   5  -1  15  178.78    7.40
  -5  -1 -15  178.68    6.90
  -5   1 -15  178.28    7.30
  -5   1 -15  169.28    6.70
   5   1  15  183.48    7.40
   6  -1  15  337.77   12.80
  -6  -1 -15  339.67   12.30
   6   1  15  333.77   12.80
  -6   1 -15  334.77   12.10
  -6   1 -15  345.07   12.30
  -7  -1 -15    2.80    0.90
  -7   1 -15    5.40    1.10
  -7   1 -15    3.60    1.00
   9  -2 -15   15.10    0.90
   8  -2 -15   81.09    3.30
   8   2 -15   84.79    3.30
   7  -2 -15    9.20    0.90
   7   2 -15    8.30    1.00
   6  -2 -15  596.04   21.20
   6   2 -15  592.84   21.10
   6   2 -15  614.84   21.30
   5  -2 -15    1.20    0.50
   5   2 -15    0.00    0.50
   5   2 -15    0.90    0.50
  -5   2  15    0.80    1.40
   4  -2 -15   42.10    2.10
   4   2 -15   42.60    2.10
  -4   2  15   44.00    2.90
   4   2 -15   45.70    2.20
   3  -2 -15   62.29    2.90
   3   2 -15   63.89    2.90
   3   2 -15   64.29    2.80
  -3   2  15   65.19    3.50
   2   2 -15    2.50    0.80
  -2   2  15    4.80    1.50
   1   2 -15  368.56   13.70
   1   2 -15  380.16   13.60
  -1   2  15  373.86   14.30
   0   2 -15   61.49    3.00
   0   2  15   63.29    3.50
   0   2 -15   65.99    2.90
  -1  -2 -15   21.90    1.80
  -1   2 -15   22.40    1.50
  -1   2 -15   20.50    1.50
   1   2  15   23.30    2.00
  -2  -2 -15  131.29    5.10
  -2   2 -15  125.99    5.10
  -2   2 -15  128.99    5.20
   2   2  15  122.99    6.00
  -3  -2 -15   44.10    2.30
  -3   2 -15   46.00    2.50
  -3   2 -15   45.60    2.20
   3   2  15   46.50    2.80
   4  -2  15   22.40    2.70
  -4  -2 -15   22.10    1.50
  -4   2 -15   22.20    1.50
  -4   2 -15   21.50    1.40
   4   2  15   21.10    1.90
  -5  -2 -15    0.60    0.50
   5   2  15    0.00    0.90
  -5   2 -15    1.10    0.70
  -5   2 -15    0.70    0.50
  -6  -2 -15   52.69    2.40
  -6   2 -15   53.59    2.40
  -6   2 -15   55.09    2.30
   7  -3 -15  120.69    4.50
   6  -3 -15  153.38    5.70
   6   3 -15  152.28    5.60
   6   3 -15  153.98    5.70
   5  -3 -15  199.28    7.80
   5   3 -15  209.38    7.60
   5   3 -15  217.88    7.80
   4  -3 -15   14.90    1.20
   4   3 -15   15.40    1.10
  -4   3  15   15.80    2.00
   4   3 -15   16.50    1.20
   3  -3 -15  630.44   24.10
   3   3 -15  678.43   23.90
  -3   3  15  713.83   24.50
   3   3 -15  675.53   23.80
   2   3 -15    0.40    0.40
  -2   3  15    1.00    0.70
   2   3 -15    2.00    0.70
   1   3 -15   17.70    1.20
  -1   3  15   17.70    1.80
   1   3 -15   15.70    1.40
   0   3 -15   46.10    2.30
   0   3  15   47.20    2.80
   0   3 -15   50.59    3.00
  -1   3 -15  621.94   21.90
   1   3  15  627.14   22.40
  -1   3 -15  593.64   21.70
  -2   3 -15    4.90    0.90
  -2   3 -15    5.10    0.80
   2   3  15    5.10    1.50
  -3   3 -15  378.56   13.40
   3   3  15  367.96   14.10
  -4   3 -15    5.40    0.70
  -4   3 -15    5.60    1.00
   3   4 -15  106.69    4.10
   3   4 -15  109.89    4.10
   2   4 -15  140.09    5.20
   2   4 -15  139.49    5.20
   1   4 -15  160.68    5.80
   1   4 -15  154.48    5.80
   0   4 -15   70.09    2.90
   0   4 -15   71.49    2.80
  -1   4 -15   92.89    3.60
  -1   4 -15   90.69    3.50
   8   0 -16    1.20    0.50
   7   0 -16    0.20    0.50
   6   0 -16  381.96   13.70
   5   0 -16    0.00    0.70
   2   0 -16  162.68    6.30
  -1   0  16    0.70    1.40
   1   0 -16    0.40    0.60
   0   0 -16  334.77   12.20
   0   0  16  330.77   12.70
   1   0  16    0.10    0.90
  -1   0 -16    0.10    0.50
   2   0  16  519.85   19.60
  -2   0 -16  543.15   19.10
  -3   0 -16    0.30    0.60
   3   0  16    0.10    0.90
  -4   0 -16  238.78    9.60
   4   0  16  261.37    9.80
  -5   0 -16    0.90    0.80
  -6   0 -16  213.68    7.80
   8  -1 -16    7.80    0.80
   8   1 -16    7.80    0.80
   7  -1 -16  171.38    6.20
   7   1 -16  166.18    6.20
   6  -1 -16  348.77   12.40
   6   1 -16  345.67   12.40
   5  -1 -16  191.08    7.10
   4  -1 -16   24.30    1.90
   4   1 -16   24.70    1.70
   3   1 -16  257.27    9.50
  -2   1  16  158.58    6.70
   2   1 -16  153.58    6.00
   1  -1 -16   67.39    3.20
   1   1 -16   66.49    3.10
  -1   1  16   70.89    3.60
   1   1 -16   67.89    3.10
   0   1 -16    0.80    0.80
   0   1 -16    3.70    0.90
   0   1  16    2.20    0.90
  -1  -1 -16    5.10    1.10
  -1   1 -16    7.00    1.00
   1   1  16    4.90    1.40
   2  -1  16   84.89    4.30
  -2  -1 -16   87.69    3.70
  -2   1 -16   82.99    3.60
   2   1  16   87.69    4.20
  -2   1 -16   83.09    3.60
  -3  -1 -16  296.67   11.00
   3  -1  16  283.37   11.10
  -3   1 -16  284.47   10.80
  -3   1 -16  285.57   10.50
   3   1  16  298.47   11.30
  -4  -1 -16  132.19    5.60
   4   1  16  138.59    5.90
  -4   1 -16  135.39    5.20
  -4   1 -16  136.69    5.40
  -5  -1 -16    4.20    0.90
  -5   1 -16    5.30    1.10
  -5   1 -16    3.90    0.90
  -6  -1 -16  108.39    4.20
  -6   1 -16  108.69    4.20
   7  -2 -16  471.05   16.50
   6  -2 -16   39.60    1.80
   5  -2 -16   -0.30    0.50
   5   2 -16    0.10    0.60
   5   2 -16    0.90    0.70
   4  -2 -16   24.60    1.50
   4   2 -16   24.30    1.40
   3   2 -16  391.56   14.10
   3   2 -16  400.96   14.20
  -3   2  16  396.76   14.80
   2   2 -16   41.70    2.00
  -2   2  16   39.90    2.60
   2   2 -16   41.50    2.00
   1   2 -16  158.18    6.20
  -1   2  16  168.68    6.80
   1   2 -16  160.58    6.10
   0   2 -16  135.19    5.20
   0   2 -16  134.69    5.50
   0   2  16  139.09    5.90
  -1   2 -16   35.80    1.80
   1   2  16   35.20    2.40
  -1   2 -16   37.30    1.90
  -2  -2 -16   47.60    2.40
   2   2  16   48.10    2.80
  -2   2 -16   49.10    2.20
  -2   2 -16   48.50    2.30
  -3  -2 -16  130.79    5.00
   3   2  16  126.89    5.50
  -3   2 -16  126.99    5.00
  -4  -2 -16   10.20    1.10
  -4   2 -16    9.10    0.90
  -4   2 -16    8.20    0.90
  -5   2 -16   25.70    1.70
  -5   2 -16   23.40    1.50
   4   3 -16    1.30    0.50
   4   3 -16    0.80    0.40
   3   3 -16    0.60    0.40
   3   3 -16    0.60    0.40
   2   3 -16  114.89    4.40
   1   3 -16   34.10    1.70
   1   3 -16   35.10    1.90
   0   3 -16   94.09    3.60
  -1   3 -16   38.90    1.80
  -1   3 -16   37.70    1.70
  -2   3 -16    6.60    0.70
  -2   3 -16    5.70    0.80
   2   0 -17    0.90    0.80
   1   0 -17 1360.76   47.30
   0   0 -17    0.70    0.50
  -1   0 -17  808.82   28.40
  -2   0 -17    0.30    0.40
  -3   0 -17  168.98    6.90
  -4   0 -17    0.30    0.40
   3   1 -17   79.29    3.20
   2   1 -17    2.40    0.80
   1   1 -17    9.80    1.00
   0  -1 -17  174.48    6.70
   0   1  17  177.88    7.20
   0   1 -17  177.38    6.60
  -1  -1 -17  197.38    7.20
  -1   1 -17  194.58    7.20
   1   1  17  186.98    7.70
  -2  -1 -17  100.99    3.90
  -2   1 -17   96.29    4.40
  -3  -1 -17   63.49    2.70
  -3   1 -17   64.99    2.70
  -4  -1 -17   17.90    1.20
  -4   1 -17   19.20    1.10
   3   2 -17   20.40    1.20
   2   2 -17   57.79    2.50
   2   2 -17   61.49    2.50
   1   2 -17    0.40    0.60
   0   2 -17  280.57    9.20
   0   2 -17  232.78    9.70
  -1   2 -17   72.09    2.90
  -1   2 -17   70.29    2.80
  -2   2 -17   42.00    1.90
  -1   0 -18    0.80    0.50
   1   1 -18   50.39    2.20
   0   1 -18   30.90    1.50
  -1   1 -18   24.20    1.30
   0   0   0    0.00    0.00
_computing_structure_solution     'SHELXT 2014/5 (Sheldrick, 2014)'
;
_shelx_hkl_checksum     27864
_shelx_res_file
;
TITL JTM922_0m_a.res in P2(1)/n
    JTM922_0m_a.res
    created by SHELXL-2018/1 at 11:21:53 on 02-Apr-2018
REM Old TITL JTM922_0m in P2(1)/n
REM SHELXT solution in P2(1)/n
REM R1 0.108,  Rweak 0.004,  Alpha 0.019,  Orientation as input
REM Formula found by SHELXT:  C10 Cl2 N2 O
CELL  1.54178  12.1783   5.7217  14.8258   90.000   95.740   90.000
ZERR    4.000   0.0006   0.0003   0.0007    0.000    0.001    0.000
LATT  1
SYMM 1/2-X, 1/2+Y, 1/2-Z
SFAC C H CL N O
UNIT 40 32 8 8 4
TEMP -123
SIZE 0.142 0.241 0.328
L.S. 5
BOND $H
LIST 4
FMAP 2
PLAN 5
EQIV $1 -x+1, -y, -z+1
HTAB N1 O1_$1
CONF
ACTA 138
WGHT    0.039200    0.599000
EXTI    0.013679
FVAR       0.89069
CL1   3    0.097591   -0.045601    0.603501    11.00000    0.03704    0.01673 =
         0.03147   -0.00190    0.00773   -0.00336
CL2   3    0.087808    0.377810    0.710052    11.00000    0.02779    0.02452 =
         0.01905   -0.00376    0.01315   -0.00043
O1    5    0.409170   -0.019540    0.590190    11.00000    0.02168    0.03042 =
         0.02038    0.00794    0.00550    0.01077
N1    4    0.382415    0.214640    0.467757    11.00000    0.01611    0.02045 =
         0.01452    0.00037    0.00517    0.00650
H1    2    0.431641    0.132197    0.444471    11.00000    0.03066
N2    4    0.165889    0.461246    0.479171    11.00000    0.01354    0.01509 =
         0.01563   -0.00113    0.00419    0.00193
C1    1    0.251088    0.541121    0.428927    11.00000    0.01351    0.01586 =
         0.01295   -0.00124    0.00270   -0.00130
C2    1    0.228931    0.743535    0.376662    11.00000    0.01872    0.01718 =
         0.01833   -0.00014    0.00191    0.00114
H2    2    0.158466    0.826138    0.382493    11.00000    0.02952
C3    1    0.301182    0.823366    0.317372    11.00000    0.02565    0.01720 =
         0.02010    0.00285    0.00149   -0.00444
H3    2    0.284923    0.962903    0.284354    11.00000    0.02059
C4    1    0.395837    0.695195    0.305571    11.00000    0.01982    0.02731 =
         0.01962    0.00134    0.00505   -0.00869
H4    2    0.444761    0.745105    0.261175    11.00000    0.02485
C5    1    0.419568    0.496001    0.356292    11.00000    0.01359    0.02522 =
         0.01797   -0.00097    0.00434   -0.00191
H5    2    0.481909    0.403168    0.348321    11.00000    0.02590
C6    1    0.350364    0.420694    0.420466    11.00000    0.01341    0.01706 =
         0.01285   -0.00188    0.00126   -0.00055
C7    1    0.368541    0.158612    0.554610    11.00000    0.01192    0.02330 =
         0.01505    0.00054    0.00123    0.00249
C8    1    0.301415    0.329843    0.604214    11.00000    0.01418    0.02805 =
         0.01249   -0.00149    0.00191    0.00443
H8A   2    0.336138    0.485302    0.603595    11.00000    0.03153
H8B   2    0.298384    0.268499    0.663903    11.00000    0.02397
C9    1    0.187789    0.358852    0.555126    11.00000    0.01324    0.01535 =
         0.01358   -0.00255    0.00344    0.00235
C10   1    0.090098    0.266072    0.598485    11.00000    0.01662    0.01775 =
         0.01616    0.00102    0.00554    0.00137
H10   2    0.022387    0.308471    0.565267    11.00000    0.01570
HKLF 4
REM  JTM922_0m_a.res in P2(1)/n
REM R1 =  0.0282 for    2020 Fo > 4sig(Fo)  and  0.0285 for all    2051 data
REM    169 parameters refined using      0 restraints
END
WGHT      0.0392      0.5990
REM Highest difference peak  0.323,  deepest hole -0.307,  1-sigma level  0.056
Q1    1   0.3026  0.4758  0.4240  11.00000  0.05    0.32
Q2    1   0.3931  0.4697  0.3941  11.00000  0.05    0.27
Q3    1   0.1441  0.3121  0.5780  11.00000  0.05    0.26
Q4    1   0.0001  0.3703  0.7542  11.00000  0.05    0.25
Q5    1   0.1867 -0.0449  0.5574  11.00000  0.05    0.25
;
_shelx_res_checksum     29378
