# Supplementary material for: Crystal structure and Hirshfeld surface analysis of a new benzodiazepine derivative: 4-di­chloro­methyl-2,3-di­hydro-1H-1,5-benzodiazepin-2-one
Source: Acta Crystallogr E Crystallogr Commun. 2019 Jan 1;75(Pt 1):33–7. doi: 10.1107/S205698901801681X (PMC6323885; doi:10.1107/S205698901801681X)
Supplement: Supplementary file 2 [file e-75-00033-Isup2.hkl]

data_I                                                                          
_shelx_title ' JTM922_0m_a.res in P2(1)/n'                                      
_shelx_refln_list_code          4                                               
_shelx_F_calc_maximum      132.23                                               
_exptl_crystal_F_000       496.00                                               
_reflns_d_resolution_high  0.7998                                               
                                                                                
loop_                                                                           
 _space_group_symop_operation_xyz                                               
 'x, y, z'                                                                      
 '-x+1/2, y+1/2, -z+1/2'                                                        
 '-x, -y, -z'                                                                   
 'x-1/2, -y-1/2, z-1/2'                                                         
                                                                                
_cell_length_a    12.1783                                                       
_cell_length_b     5.7217                                                       
_cell_length_c    14.8258                                                       
_cell_angle_alpha  90.000                                                       
_cell_angle_beta   95.740                                                       
_cell_angle_gamma  90.000                                                       
                                                                                
_shelx_F_squared_multiplier     1.000                                           
                                                                                
loop_                                                                           
 _refln_index_h                                                                 
 _refln_index_k                                                                 
 _refln_index_l                                                                 
 _refln_F_squared_calc                                                          
 _refln_F_squared_meas                                                          
 _refln_F_squared_sigma                                                         
 _refln_observed_status                                                         
   2   0   0        353.73        311.47        10.56 o                         
   4   0   0      17210.44      18338.82       488.09 o                         
   6   0   0       8877.66       8732.19       495.49 o                         
  10   0   0       3099.47       3139.14        77.45 o                         
  12   0   0       1217.65       1391.22        34.76 o                         
  14   0   0        106.13        102.10         3.73 o                         
   1   1   0         59.19         65.14         1.97 o                         
   2   1   0        308.30        314.38         5.79 o                         
   3   1   0        267.06        247.23         5.54 o                         
   4   1   0       1330.48       1226.18        21.94 o                         
   5   1   0        154.81        161.91         3.69 o                         
   6   1   0        180.00        167.98         4.06 o                         
   7   1   0         51.21         50.80         2.90 o                         
   8   1   0        376.96        383.24         7.33 o                         
   9   1   0        107.83        107.52         2.73 o                         
  10   1   0       1125.92       1213.41        19.40 o                         
  11   1   0         39.83         38.64         1.35 o                         
  12   1   0        298.66        319.11         6.20 o                         
  13   1   0          3.47          4.52         0.69 o                         
  14   1   0        194.76        187.89         3.58 o                         
  15   1   0          1.59          3.03         0.88 o                         
   0   2   0       1024.45       1078.26        33.96 o                         
   1   2   0       5454.87       5971.54       155.39 o                         
   2   2   0        537.70        527.58        11.12 o                         
   3   2   0       2218.24       1980.70        31.40 o                         
   4   2   0        676.85        669.64        11.10 o                         
   6   2   0        527.89        497.73         9.83 o                         
   7   2   0          6.38         12.75         1.27 o                         
   8   2   0         29.42         31.98         1.32 o                         
   9   2   0       2643.05       2700.42        68.72 o                         
  10   2   0         11.23          6.96         1.29 o                         
  11   2   0          2.06          2.50         0.57 o                         
  12   2   0       1021.50       1030.78        18.40 o                         
  13   2   0        388.28        377.85         8.02 o                         
  14   2   0          8.77          8.45         1.13 o                         
   1   3   0       2232.92       2141.53        37.62 o                         
   2   3   0          0.95          7.44         1.89 o                         
   3   3   0        175.34        189.36         8.74 o                         
   4   3   0        142.00        133.32         3.31 o                         
   5   3   0       1308.24       1209.92        21.39 o                         
   6   3   0        229.45        232.19         4.77 o                         
   7   3   0        300.49        286.73         6.63 o                         
   8   3   0         37.83         40.05         1.22 o                         
   9   3   0        230.96        237.43         4.96 o                         
  10   3   0          8.34         11.41         1.19 o                         
  11   3   0        150.89        152.89         3.93 o                         
  12   3   0         11.26          8.94         0.71 o                         
  13   3   0          3.76          5.66         0.84 o                         
   0   4   0        152.96        178.20         4.22 o                         
   1   4   0        545.07        534.12        10.95 o                         
   2   4   0          3.56          5.00         0.66 o                         
   3   4   0       3412.71       3335.32        47.38 o                         
   4   4   0          2.23          1.17         0.39 o                         
   5   4   0        393.54        402.78         6.88 o                         
   6   4   0        274.82        268.81         4.84 o                         
   7   4   0        868.44        888.79        18.58 o                         
   8   4   0        142.38        150.21         2.82 o                         
   9   4   0          1.12          0.65         0.53 o                         
  10   4   0          6.56          5.47         0.80 o                         
  11   4   0         11.15         13.06         0.72 o                         
  12   4   0         43.58         40.92         1.23 o                         
   1   5   0         88.10         80.13         1.77 o                         
   2   5   0        841.05        852.24        13.63 o                         
   3   5   0         57.56         64.80         1.46 o                         
   4   5   0        305.38        304.35         4.84 o                         
   5   5   0        214.43        203.81         4.26 o                         
   6   5   0          8.04          9.82         0.76 o                         
   7   5   0        374.33        365.73         6.97 o                         
   8   5   0        827.82        814.67        14.65 o                         
   9   5   0          8.03          8.10         0.80 o                         
  10   5   0         12.24         12.23         0.93 o                         
   0   6   0         28.79         30.67         1.43 o                         
   1   6   0          0.11          1.99         0.57 o                         
   2   6   0          6.20          7.86         0.66 o                         
   3   6   0         71.38         69.11         1.64 o                         
   4   6   0          0.13          0.19         0.41 o                         
   5   6   0         95.96         95.99         2.23 o                         
   6   6   0         18.79         18.60         0.97 o                         
   7   6   0         15.32         15.24         0.97 o                         
   8   6   0        130.12        122.61         3.28 o                         
   1   7   0        168.59        172.88         3.74 o                         
   2   7   0        304.64        324.73         8.22 o                         
   3   7   0         70.17         72.81         2.19 o                         
 -15   0   1         93.53         89.84         3.67 o                         
 -13   0   1        706.01        717.68        18.21 o                         
 -11   0   1        873.68        917.51        23.36 o                         
  -9   0   1       2285.43       2355.25        58.25 o                         
  -7   0   1       2676.47       2383.78        60.24 o                         
  -5   0   1        126.92        124.22         4.29 o                         
  -3   0   1      11437.90      11863.92       297.62 o                         
  -1   0   1        181.33        150.91         5.12 o                         
   1   0   1        234.49        234.02         6.38 o                         
   3   0   1       7405.49       7658.25       260.94 o                         
   5   0   1         22.96         13.82         1.24 o                         
   7   0   1        106.71         71.62         3.39 o                         
   9   0   1       1442.21       1421.51        29.17 o                         
  11   0   1        343.39        385.27        10.42 o                         
  13   0   1        119.48        121.18         3.75 o                         
 -15   1   1         44.01         36.88         1.89 o                         
 -14   1   1        209.52        200.24         4.42 o                         
 -13   1   1        461.26        460.31         8.42 o                         
 -12   1   1         44.04         50.66         1.72 o                         
 -11   1   1          6.61          9.48         1.08 o                         
 -10   1   1       1649.10       1780.91        28.12 o                         
  -9   1   1         17.81         16.47         1.30 o                         
  -8   1   1        635.49        620.42        20.59 o                         
  -7   1   1        333.66        302.08         9.56 o                         
  -6   1   1       1012.16        874.94        16.42 o                         
  -5   1   1          6.52         15.90         0.89 o                         
  -4   1   1       5675.00       5807.30       106.38 o                         
  -3   1   1        671.30        600.22        18.58 o                         
  -2   1   1        290.57        264.98         5.03 o                         
  -1   1   1        417.38        353.47         6.38 o                         
   0   1   1        282.12        287.53        11.72 o                         
   1   1   1       4006.82       4107.30       147.02 o                         
   2   1   1       7967.08       8147.16       203.23 o                         
   3   1   1       2635.02       2584.04        47.15 o                         
   4   1   1          5.98          9.27         0.69 o                         
   5   1   1       2846.43       2736.27        43.42 o                         
   6   1   1       2047.72       1899.98        34.02 o                         
   7   1   1         18.46         13.57         1.98 o                         
   8   1   1          8.07          5.61         1.01 o                         
   9   1   1         23.25         18.36         1.28 o                         
  10   1   1         97.72         97.91         3.73 o                         
  11   1   1        147.69        152.50         3.06 o                         
  12   1   1        224.46        238.32         6.76 o                         
  13   1   1        178.02        185.56         3.70 o                         
  14   1   1        102.12         98.03         2.38 o                         
 -14   2   1        108.75        110.43         2.60 o                         
 -13   2   1        118.39        114.75         3.47 o                         
 -12   2   1         84.52         89.80         2.22 o                         
 -11   2   1        279.83        297.10         6.85 o                         
 -10   2   1       1070.86       1141.87        28.82 o                         
  -9   2   1          1.34          1.52         0.55 o                         
  -8   2   1         49.26         48.97         2.46 o                         
  -7   2   1         37.82         31.37         1.39 o                         
  -6   2   1       1091.73       1040.78        26.98 o                         
  -5   2   1         59.56         47.51         1.80 o                         
  -4   2   1       2760.57       2426.75        42.24 o                         
  -3   2   1         14.53         20.12         1.74 o                         
  -2   2   1        483.72        478.30        10.18 o                         
  -1   2   1       1197.21       1162.73        58.86 o                         
   0   2   1       4974.73       5085.82        96.33 o                         
   1   2   1         15.47         19.55         1.64 o                         
   2   2   1       5751.41       5791.28       207.86 o                         
   3   2   1       2564.11       2526.72        63.21 o                         
   4   2   1        214.08        207.29         3.87 o                         
   5   2   1        120.62        102.32         3.20 o                         
   6   2   1       4851.88       4436.21       168.08 o                         
   7   2   1       1086.99       1048.46        22.34 o                         
   8   2   1        328.66        303.95         6.07 o                         
   9   2   1        265.88        258.27         5.35 o                         
  10   2   1        595.28        593.90        11.13 o                         
  11   2   1         69.72         73.65         1.67 o                         
  12   2   1        852.79        903.80        13.24 o                         
  13   2   1        479.37        468.62        12.06 o                         
  14   2   1         28.60         26.03         1.58 o                         
 -13   3   1        168.98        175.76         3.95 o                         
 -12   3   1        195.30        196.71         3.53 o                         
 -11   3   1        454.64        462.10        10.72 o                         
 -10   3   1        590.00        594.30        15.50 o                         
  -9   3   1        231.08        230.20         4.30 o                         
  -8   3   1        851.28        816.46        13.40 o                         
  -7   3   1       1381.18       1342.16        24.08 o                         
  -6   3   1       1877.33       1861.73        29.34 o                         
  -5   3   1         37.07         53.61         2.81 o                         
  -4   3   1        379.09        379.24         8.38 o                         
  -3   3   1        774.69        702.68        38.39 o                         
  -2   3   1       1940.96       1822.95        34.98 o                         
  -1   3   1        210.93        199.28         3.64 o                         
   0   3   1        236.59        222.10         4.52 o                         
   1   3   1        134.37        127.35         2.98 o                         
   2   3   1        121.12        114.29         3.40 o                         
   3   3   1        775.34        793.46        29.17 o                         
   4   3   1       1068.47       1015.97        20.73 o                         
   5   3   1        400.97        360.49         6.13 o                         
   6   3   1          1.47          3.49         0.66 o                         
   7   3   1        776.98        780.94        11.64 o                         
   8   3   1          8.14          9.55         0.92 o                         
   9   3   1          2.24          4.11         1.76 o                         
  10   3   1       1065.19       1108.94        23.17 o                         
  11   3   1         21.30         23.32         1.00 o                         
  12   3   1          5.13          4.52         0.73 o                         
  13   3   1         49.22         44.82         2.59 o                         
 -12   4   1         17.87         20.67         0.96 o                         
 -11   4   1         16.38         16.66         1.01 o                         
 -10   4   1        249.28        244.73         4.90 o                         
  -9   4   1        135.83        149.60        10.12 o                         
  -8   4   1        187.31        199.80         3.42 o                         
  -7   4   1        289.44        295.44         5.28 o                         
  -6   4   1        541.93        516.59         8.70 o                         
  -5   4   1         26.01         29.80         1.09 o                         
  -4   4   1         26.21         23.75         0.91 o                         
  -3   4   1        331.15        307.70         4.85 o                         
  -2   4   1          5.66          3.13         0.45 o                         
  -1   4   1        377.81        403.04         6.55 o                         
   0   4   1        141.13        124.22         2.24 o                         
   1   4   1        304.06        302.28         5.94 o                         
   2   4   1         46.56         37.81         1.08 o                         
   3   4   1         30.37         29.28         0.97 o                         
   4   4   1         24.36         25.89         1.66 o                         
   5   4   1        264.85        268.89         4.80 o                         
   6   4   1          8.64          6.81         0.82 o                         
   7   4   1          9.18          8.97         0.88 o                         
   8   4   1        102.17        103.45         2.26 o                         
   9   4   1         86.74         85.63         2.30 o                         
  10   4   1          7.26          7.98         1.05 o                         
  11   4   1        151.43        159.78         3.29 o                         
  12   4   1        100.53         94.90         2.68 o                         
 -10   5   1          2.88          3.75         0.68 o                         
  -9   5   1        105.46         95.79         2.58 o                         
  -8   5   1          6.50          7.31         0.65 o                         
  -7   5   1        202.60        207.34         4.96 o                         
  -6   5   1          6.50          6.66         0.80 o                         
  -5   5   1       1196.41       1229.85        17.85 o                         
  -4   5   1        234.80        245.60         4.02 o                         
  -3   5   1         55.89         61.62         2.18 o                         
  -2   5   1        257.71        243.11         4.04 o                         
  -1   5   1         26.35         30.04         1.04 o                         
   0   5   1        140.68        124.16         2.69 o                         
   1   5   1       1412.51       1421.28        25.01 o                         
   2   5   1         54.23         46.43         1.21 o                         
   3   5   1        110.45        104.60         2.03 o                         
   4   5   1        118.12        122.08         3.08 o                         
   5   5   1        115.35        120.88         3.65 o                         
   6   5   1         40.80         41.82         1.45 o                         
   7   5   1        703.20        689.26        12.55 o                         
   8   5   1         74.98         77.33         3.02 o                         
   9   5   1         27.73         24.37         1.20 o                         
  10   5   1         40.18         38.80         3.03 o                         
  -8   6   1        302.78        306.66         7.77 o                         
  -7   6   1        216.53        204.18         5.43 o                         
  -6   6   1         97.93         99.97         2.50 o                         
  -5   6   1         20.18         21.18         0.89 o                         
  -4   6   1        102.00        101.27         2.02 o                         
  -3   6   1         33.44         35.97         1.09 o                         
  -2   6   1        308.65        313.68         5.86 o                         
  -1   6   1         85.24         83.77         1.93 o                         
   0   6   1          3.41          3.97         0.51 o                         
   1   6   1         95.54        100.39         2.20 o                         
   2   6   1        180.10        178.11         3.51 o                         
   3   6   1        109.78        108.19         2.32 o                         
   4   6   1         36.52         34.20         2.15 o                         
   5   6   1        100.85         96.95         2.38 o                         
   6   6   1        248.88        238.05         6.29 o                         
   7   6   1         57.83         54.63         1.51 o                         
   8   6   1         49.79         46.00         1.47 o                         
  -3   7   1        705.83        704.23        24.62 o                         
  -2   7   1        180.34        176.84         4.63 o                         
  -1   7   1        171.09        176.94         5.14 o                         
   0   7   1         28.37         31.71         1.20 o                         
   1   7   1        788.28        797.29        19.73 o                         
   2   7   1        100.57         98.81         2.78 o                         
 -14   0   2         71.89         68.96         2.23 o                         
 -12   0   2        222.44        231.84         6.54 o                         
 -10   0   2       1639.86       1753.66        43.66 o                         
  -8   0   2        377.68        348.67        13.25 o                         
  -6   0   2         81.81         69.73         3.52 o                         
  -4   0   2       2616.71       1974.51        49.40 o                         
  -2   0   2       4102.40       3667.10       132.41 o                         
   0   0   2       3155.48       3262.10       114.07 o                         
   4   0   2       7966.09       8184.63       207.00 o                         
   6   0   2       4047.65       4202.72       268.78 o                         
   8   0   2       2934.40       2866.74        57.82 o                         
  10   0   2          5.65          3.74         2.58 o                         
  12   0   2        748.95        813.93        29.54 o                         
  14   0   2        505.02        496.94        17.94 o                         
 -15   1   2         25.82         26.93         1.11 o                         
 -14   1   2          7.28          9.55         0.68 o                         
 -13   1   2        542.28        542.35         9.86 o                         
 -12   1   2         54.81         65.33         2.03 o                         
 -11   1   2          4.68          7.14         1.33 o                         
 -10   1   2        436.73        470.16         9.58 o                         
  -9   1   2        100.73        100.32         2.57 o                         
  -8   1   2       1534.46       1500.90        37.89 o                         
  -7   1   2       4245.19       4285.72        74.73 o                         
  -6   1   2       1661.92       1646.63        33.18 o                         
  -5   1   2        249.19        201.42         4.44 o                         
  -4   1   2       1697.94       1531.92        27.34 o                         
  -3   1   2       7007.84       6647.22       138.45 o                         
  -2   1   2       1309.73       1156.30        21.42 o                         
  -1   1   2       3675.06       3552.55        63.79 o                         
   0   1   2       8162.10       8035.03       284.91 o                         
   1   1   2       1889.76       1998.99        72.42 o                         
   2   1   2      12179.47      13304.50       469.90 o                         
   3   1   2       2820.47       2790.08        50.39 o                         
   4   1   2        240.59        220.31         4.71 o                         
   5   1   2        749.24        682.59        12.67 o                         
   6   1   2         84.89         75.90         2.41 o                         
   7   1   2        518.55        565.67        10.72 o                         
   8   1   2        140.98        158.09         4.26 o                         
   9   1   2        148.16        144.48         3.33 o                         
  10   1   2         84.10         79.33         1.97 o                         
  11   1   2        201.08        202.25         3.83 o                         
  12   1   2         16.73         13.43         1.06 o                         
  13   1   2         99.37         97.12         2.55 o                         
  14   1   2          1.67          4.79         1.01 o                         
 -14   2   2          0.25         -0.13         0.63 o                         
 -13   2   2         51.40         56.13         1.63 o                         
 -12   2   2         42.96         57.57         3.39 o                         
 -11   2   2        115.10        105.57         4.74 o                         
 -10   2   2          6.53         13.17         1.58 o                         
  -9   2   2          4.08          2.59         0.66 o                         
  -8   2   2        326.64        348.52         7.00 o                         
  -7   2   2       1236.70       1169.30        18.60 o                         
  -6   2   2          7.36          8.94         0.98 o                         
  -5   2   2         44.43         31.99         1.61 o                         
  -4   2   2          2.18          3.67         0.70 o                         
  -3   2   2        157.62        127.31         2.62 o                         
  -2   2   2         13.39         10.96         0.59 o                         
  -1   2   2       3314.79       3213.66        66.21 o                         
   0   2   2        824.85        805.00        57.23 o                         
   1   2   2       1110.91       1144.22        43.31 o                         
   2   2   2        750.59        792.85        29.23 o                         
   3   2   2       1995.03       1845.54        46.29 o                         
   4   2   2          5.72          4.46         1.18 o                         
   5   2   2       1868.31       1688.85        42.38 o                         
   6   2   2          9.05         10.25         1.09 o                         
   7   2   2        272.16        281.59         5.10 o                         
   8   2   2         54.65         52.22         1.80 o                         
   9   2   2        183.24        189.60         4.22 o                         
  10   2   2         54.10         50.70         1.46 o                         
  11   2   2        127.12        121.57         2.33 o                         
  12   2   2        356.71        334.63         5.75 o                         
  13   2   2         39.98         41.53         1.69 o                         
  14   2   2        106.67         93.04         3.80 o                         
 -13   3   2         24.71         19.31         1.02 o                         
 -12   3   2         31.07         30.85         0.96 o                         
 -11   3   2        151.28        140.50         3.12 o                         
 -10   3   2        416.00        409.16         7.82 o                         
  -9   3   2        809.50        869.67        14.10 o                         
  -8   3   2        489.11        513.52         8.63 o                         
  -7   3   2          2.40          2.88         1.06 o                         
  -6   3   2         88.87         72.16         1.46 o                         
  -5   3   2        244.90        221.95         3.35 o                         
  -4   3   2       2111.28       1994.24        31.43 o                         
  -3   3   2       1159.12       1064.16        22.54 o                         
  -2   3   2         63.56         54.54         1.79 o                         
  -1   3   2       2402.73       2528.13        44.34 o                         
   0   3   2       1966.69       1987.86        35.08 o                         
   1   3   2       3692.32       3669.92       127.89 o                         
   2   3   2        213.84        159.77         3.87 o                         
   3   3   2       1309.80       1370.86        57.83 o                         
   4   3   2          8.82          7.61         0.95 o                         
   5   3   2        272.10        249.01         5.48 o                         
   6   3   2        216.02        198.07         3.37 o                         
   7   3   2       1035.65       1040.36        16.81 o                         
   8   3   2         88.53         85.53         2.36 o                         
   9   3   2       1950.00       2036.63        47.33 o                         
  10   3   2          5.23          9.05         1.20 o                         
  11   3   2        192.51        187.33         3.94 o                         
  12   3   2          0.54          0.40         0.41 o                         
  13   3   2        757.74        712.02        17.69 o                         
 -12   4   2        498.61        487.41        10.82 o                         
 -11   4   2         38.07         38.43         1.68 o                         
 -10   4   2        203.89        217.09         4.50 o                         
  -9   4   2         72.41         80.78         2.12 o                         
  -8   4   2          3.21          5.06         0.70 o                         
  -7   4   2         25.23         26.07         1.08 o                         
  -6   4   2       1656.78       1632.26        23.58 o                         
  -5   4   2         43.55         39.67         1.12 o                         
  -4   4   2         62.86         60.26         2.17 o                         
  -3   4   2        451.66        448.63         8.35 o                         
  -2   4   2        189.37        182.25         3.06 o                         
  -1   4   2         72.16         68.06         1.57 o                         
   0   4   2       1097.70       1076.53        21.96 o                         
   1   4   2       1343.15       1324.09        17.67 o                         
   2   4   2        167.42        163.37         3.12 o                         
   3   4   2         22.95         25.53         1.91 o                         
   4   4   2        709.20        680.17        17.06 o                         
   5   4   2       1621.61       1619.57        25.64 o                         
   6   4   2        291.24        288.57         5.76 o                         
   7   4   2          7.10          7.12         0.90 o                         
   8   4   2          0.47          2.99         0.64 o                         
   9   4   2        154.39        147.22         3.33 o                         
  10   4   2        113.62        121.12         3.23 o                         
  11   4   2         85.63         93.01         2.21 o                         
  12   4   2        131.81        117.02         3.18 o                         
 -10   5   2        267.22        256.75         6.70 o                         
  -9   5   2        330.51        332.84         7.25 o                         
  -8   5   2        123.63        119.83         2.34 o                         
  -7   5   2        138.54        126.53         2.30 o                         
  -6   5   2         58.10         60.65         1.54 o                         
  -5   5   2       1464.28       1521.06        21.95 o                         
  -4   5   2        919.49        926.85        13.61 o                         
  -3   5   2        694.07        712.54        10.60 o                         
  -2   5   2        562.48        551.19         8.32 o                         
  -1   5   2        349.77        376.22         6.31 o                         
   0   5   2       1540.36       1541.43        27.07 o                         
   1   5   2        831.38        824.31        14.73 o                         
   2   5   2          3.15          4.48         0.66 o                         
   3   5   2        149.08        138.78         2.72 o                         
   4   5   2       1413.29       1483.13        26.75 o                         
   5   5   2        154.66        160.49         3.48 o                         
   6   5   2         26.42         30.41         1.24 o                         
   7   5   2        266.84        263.42         6.06 o                         
   8   5   2          7.90          8.82         1.04 o                         
   9   5   2         33.85         35.74         1.43 o                         
  10   5   2        738.77        749.88        18.65 o                         
  -8   6   2          8.89          8.59         0.66 o                         
  -7   6   2         35.99         35.42         1.09 o                         
  -6   6   2        173.80        163.74         3.32 o                         
  -5   6   2         79.71         80.99         1.98 o                         
  -4   6   2         13.49         13.62         0.68 o                         
  -3   6   2        644.87        643.98        10.32 o                         
  -2   6   2        104.53        107.86         2.09 o                         
  -1   6   2         20.61         18.60         0.80 o                         
   0   6   2          0.35          3.03         0.80 o                         
   1   6   2        209.60        215.16         4.17 o                         
   2   6   2        102.29         91.74         2.04 o                         
   3   6   2        698.27        650.91        13.42 o                         
   4   6   2         22.17         20.80         1.55 o                         
   5   6   2         52.64         52.28         2.02 o                         
   6   6   2         84.20         78.05         2.02 o                         
   7   6   2        141.73        130.09         2.93 o                         
  -2   7   2        258.94        261.05        12.69 o                         
  -1   7   2         16.09         14.69         1.32 o                         
   0   7   2        316.50        344.22        15.01 o                         
   1   7   2        182.22        191.39         4.94 o                         
   2   7   2         66.40         72.85         3.79 o                         
 -15   0   3          0.00          0.38         0.63 o                         
 -13   0   3         21.44         20.66         1.27 o                         
 -11   0   3       1305.69       1402.12        35.05 o                         
  -9   0   3       3621.57       3545.21        71.14 o                         
  -7   0   3          2.12          1.64         1.64 o                         
  -5   0   3       3218.12       3146.17       114.09 o                         
  -3   0   3       1134.03       1029.90        26.18 o                         
  -1   0   3          6.02          6.12         0.54 o                         
   1   0   3       2046.67       1903.76        70.22 o                         
   3   0   3       4411.30       4237.49       159.24 o                         
   5   0   3       5259.17       5340.80       109.55 o                         
   7   0   3         77.84         55.41         2.30 o                         
   9   0   3         92.33         97.48         3.00 o                         
  11   0   3        751.38        737.76        19.02 o                         
  13   0   3         94.14        114.11         5.94 o                         
 -15   1   3         43.50         45.48         1.43 o                         
 -14   1   3        362.65        389.92         8.17 o                         
 -13   1   3         17.63         19.80         0.96 o                         
 -12   1   3        398.79        443.51         8.21 o                         
 -11   1   3        443.99        490.12        10.64 o                         
 -10   1   3          1.38          1.83         0.70 o                         
  -9   1   3        156.38        159.21         3.55 o                         
  -8   1   3        882.26        824.64        14.83 o                         
  -7   1   3         74.60         76.62         2.10 o                         
  -6   1   3       1579.77       1552.64        32.53 o                         
  -5   1   3       1275.51       1144.27        28.51 o                         
  -4   1   3        454.33        399.83         7.85 o                         
  -2   1   3       4323.44       3980.22       102.81 o                         
  -1   1   3       1584.00       1481.88        26.85 o                         
   0   1   3          6.84          5.76         0.55 o                         
   1   1   3       2098.46       2165.00        59.99 o                         
   2   1   3         80.83        109.97         2.63 o                         
   3   1   3        186.00        202.37         5.77 o                         
   4   1   3       1382.56       1264.24        22.56 o                         
   5   1   3         22.38         36.09         1.60 o                         
   6   1   3        297.93        302.52         7.78 o                         
   7   1   3          3.62          4.60         0.95 o                         
   8   1   3        747.97        756.44        13.32 o                         
   9   1   3        116.05        130.18         2.85 o                         
  10   1   3        139.23        143.42         2.76 o                         
  11   1   3         35.68         33.55         1.40 o                         
  12   1   3        188.54        186.20         4.50 o                         
  13   1   3         26.21         24.90         1.47 o                         
  14   1   3          1.33          1.13         0.76 o                         
 -14   2   3         18.97         19.00         1.16 o                         
 -13   2   3        272.17        267.67         5.82 o                         
 -12   2   3         24.88         24.86         1.46 o                         
 -11   2   3         43.08         47.14         1.87 o                         
 -10   2   3          6.29          6.53         1.63 o                         
  -9   2   3        384.79        375.01         7.26 o                         
  -8   2   3        890.57        910.11        13.34 o                         
  -7   2   3        466.77        457.18         6.94 o                         
  -6   2   3        227.35        258.37         4.13 o                         
  -5   2   3         13.21          8.92         1.22 o                         
  -4   2   3       5416.86       5607.10       104.07 o                         
  -3   2   3        650.75        616.23        10.29 o                         
  -2   2   3        155.31        191.88         4.77 o                         
  -1   2   3        143.53        134.57         2.83 o                         
   0   2   3         45.36         57.49         2.36 o                         
   1   2   3        128.00        180.40         5.69 o                         
   2   2   3       1089.12       1082.82        22.63 o                         
   3   2   3       1767.24       1685.18        39.21 o                         
   4   2   3        604.78        588.61        34.13 o                         
   5   2   3         57.24         66.05         7.25 o                         
   6   2   3        224.97        216.56         4.45 o                         
   7   2   3        901.47        920.09        16.61 o                         
   8   2   3        297.01        306.35         7.28 o                         
   9   2   3         48.61         57.41         2.93 o                         
  10   2   3        522.89        524.92         8.91 o                         
  11   2   3        284.76        298.11        11.43 o                         
  12   2   3        114.24        110.17         2.50 o                         
  13   2   3         25.99         22.25         1.21 o                         
  14   2   3        775.13        729.38        25.70 o                         
 -13   3   3          8.46         10.77         0.75 o                         
 -12   3   3         26.80         33.95         1.06 o                         
 -11   3   3        276.27        285.83         5.60 o                         
 -10   3   3          0.62          0.77         0.41 o                         
  -9   3   3        651.65        641.46        10.59 o                         
  -8   3   3          9.39         13.33         0.89 o                         
  -7   3   3         64.53         60.74         1.60 o                         
  -6   3   3        132.73        122.16         2.09 o                         
  -5   3   3       3158.94       3070.75        40.41 o                         
  -4   3   3        130.16        123.00         2.06 o                         
  -3   3   3        242.13        223.70         4.15 o                         
  -2   3   3        153.78        142.48         6.14 o                         
  -1   3   3       1231.76       1063.16        22.39 o                         
   0   3   3       1465.23       1475.94        33.84 o                         
   1   3   3       2509.72       2477.85        43.75 o                         
   2   3   3         39.27         38.54         1.83 o                         
   3   3   3          6.93          9.26         0.95 o                         
   4   3   3       1945.91       1969.35        34.52 o                         
   5   3   3        700.23        714.44        11.64 o                         
   6   3   3        452.10        462.33         7.82 o                         
   7   3   3       1402.21       1421.10        22.66 o                         
   8   3   3        673.75        715.55        15.02 o                         
   9   3   3        348.54        368.90         7.43 o                         
  10   3   3        110.18        118.52         3.02 o                         
  11   3   3        360.37        347.82         6.80 o                         
  12   3   3         51.64         52.98         1.47 o                         
  13   3   3          6.88          9.71         1.26 o                         
 -12   4   3        139.72        138.68         3.12 o                         
 -11   4   3         54.40         44.25         1.26 o                         
 -10   4   3        235.29        253.22         5.86 o                         
  -9   4   3        971.80       1013.90        21.38 o                         
  -8   4   3         22.16         20.86         2.00 o                         
  -7   4   3        782.98        823.78        13.61 o                         
  -6   4   3       1015.48       1038.02        15.25 o                         
  -5   4   3        100.82        111.24         1.98 o                         
  -4   4   3        174.42        180.04         3.16 o                         
  -3   4   3       2642.99       2559.21        37.72 o                         
  -2   4   3        631.30        653.47         8.98 o                         
  -1   4   3        455.66        435.58         6.97 o                         
   0   4   3        248.96        225.75         4.27 o                         
   1   4   3        137.92        143.32         2.84 o                         
   2   4   3          0.11          0.85         0.40 o                         
   3   4   3       2293.36       2206.45        38.52 o                         
   4   4   3        152.58        147.78         3.58 o                         
   5   4   3        746.17        739.24        15.67 o                         
   6   4   3        940.69        947.03        19.84 o                         
   7   4   3        246.80        258.75         7.91 o                         
   8   4   3        676.45        705.19        20.51 o                         
   9   4   3        230.14        223.87         9.01 o                         
  10   4   3          9.57          8.95         1.06 o                         
  11   4   3        150.58        152.82         6.59 o                         
 -10   5   3         71.97         76.75         2.07 o                         
  -9   5   3         59.89         57.78         2.13 o                         
  -8   5   3        473.42        463.32         7.03 o                         
  -7   5   3         95.12         87.32         1.90 o                         
  -6   5   3          1.68          4.34         0.98 o                         
  -5   5   3          3.98          4.81         0.55 o                         
  -4   5   3        466.31        495.86         7.53 o                         
  -3   5   3        265.29        261.25         4.26 o                         
  -2   5   3         42.67         44.40         1.31 o                         
  -1   5   3         96.00        103.58         2.01 o                         
   0   5   3          9.83         10.77         0.91 o                         
   1   5   3        171.33        172.38         3.72 o                         
   2   5   3         24.17         34.82         1.26 o                         
   3   5   3        217.20        221.25         4.65 o                         
   4   5   3        222.07        224.03         4.54 o                         
   5   5   3          1.53          2.05         0.60 o                         
   6   5   3          2.92          3.28         1.00 o                         
   7   5   3        111.50        114.82         3.05 o                         
   8   5   3         17.85         16.19         0.93 o                         
   9   5   3         14.38         17.00         0.92 o                         
  10   5   3         88.59         85.52         2.46 o                         
  -8   6   3         82.66         86.79         3.42 o                         
  -7   6   3         72.93         81.56         2.16 o                         
  -6   6   3       1389.85       1360.82        28.10 o                         
  -5   6   3         24.61         21.29         0.82 o                         
  -4   6   3        357.99        367.85         5.63 o                         
  -3   6   3        133.86        131.50         2.76 o                         
  -2   6   3          7.59          8.99         0.66 o                         
  -1   6   3        576.92        555.70        10.00 o                         
   0   6   3       1517.09       1452.51        25.43 o                         
   1   6   3         13.27         11.97         0.70 o                         
   2   6   3        339.84        339.84         8.50 o                         
   3   6   3          7.10          6.17         0.75 o                         
   4   6   3        339.79        326.13         6.98 o                         
   5   6   3         22.81         24.66         1.59 o                         
   6   6   3       1045.93        992.27        28.03 o                         
   7   6   3        244.77        241.01         8.21 o                         
  -2   7   3          0.09          0.00         0.50 o                         
  -1   7   3        362.60        334.77        12.55 o                         
   0   7   3         19.45         19.04         0.84 o                         
   1   7   3         11.11         11.56         0.71 o                         
 -14   0   4        116.51        123.95         3.53 o                         
 -12   0   4         63.88         69.94         2.58 o                         
 -10   0   4         20.59         26.49         1.60 o                         
  -8   0   4        736.41        702.28        25.21 o                         
  -6   0   4       1186.61       1328.71        49.35 o                         
  -4   0   4        542.81        606.64        16.32 o                         
  -2   0   4       1531.92       1403.68        77.88 o                         
   0   0   4       4961.86       5004.52       127.50 o                         
   2   0   4       2097.39       2323.88        59.90 o                         
   4   0   4        345.77        360.81         9.88 o                         
   6   0   4       1724.17       1769.27        62.73 o                         
   8   0   4        511.50        564.66        12.21 o                         
  10   0   4        788.85        799.33        29.30 o                         
  12   0   4         12.36         12.61         1.77 o                         
  14   0   4          9.92         11.60         1.26 o                         
 -14   1   4         42.89         46.55         2.61 o                         
 -13   1   4        118.04        111.26         2.73 o                         
 -12   1   4         66.52         75.13         2.18 o                         
 -11   1   4       1071.50       1160.58        20.61 o                         
 -10   1   4        134.90        138.18         3.05 o                         
  -9   1   4        228.80        242.79        10.41 o                         
  -8   1   4        180.99        173.55         3.63 o                         
  -7   1   4        596.56        639.98        15.99 o                         
  -6   1   4        128.92         98.45         3.29 o                         
  -5   1   4       1351.29       1248.10        20.39 o                         
  -4   1   4       2166.80       2147.18        34.08 o                         
  -3   1   4       7472.03       7437.43       250.77 o                         
  -2   1   4       2015.27       1801.78        32.38 o                         
  -1   1   4         28.75         28.50         1.14 o                         
   0   1   4       2202.98       2083.65        43.32 o                         
   1   1   4      17483.66      20032.61       837.72 o                         
   2   1   4         38.19         31.63         1.00 o                         
   3   1   4         45.26         41.22         1.87 o                         
   4   1   4        539.09        480.01        10.53 o                         
   5   1   4        479.21        458.46        33.66 o                         
   6   1   4       1738.35       1797.93        44.91 o                         
   7   1   4       1852.14       1789.02        28.17 o                         
   8   1   4        179.77        159.60         2.93 o                         
   9   1   4          6.78          7.73         1.15 o                         
  10   1   4        349.79        397.98         8.13 o                         
  11   1   4         65.49         76.69         2.70 o                         
  12   1   4         50.53         43.00         2.05 o                         
  13   1   4        372.98        350.14         9.45 o                         
  14   1   4         83.99         70.41         2.19 o                         
 -14   2   4          1.24          1.24         0.31 o                         
 -13   2   4        167.99        174.81         4.88 o                         
 -12   2   4         15.43         12.81         0.78 o                         
 -11   2   4          3.68          4.20         0.76 o                         
 -10   2   4         45.81         59.62         1.87 o                         
  -9   2   4          0.39          3.57         0.62 o                         
  -8   2   4        102.32        108.87         2.10 o                         
  -7   2   4        561.23        589.95         8.96 o                         
  -6   2   4        997.43       1026.92        13.92 o                         
  -4   2   4        946.34        893.43        23.04 o                         
  -3   2   4         16.49         19.44         1.34 o                         
  -2   2   4       1793.48       1785.86        32.31 o                         
  -1   2   4          1.79          3.28         0.61 o                         
   0   2   4        994.27       1015.75        36.25 o                         
   1   2   4        555.78        591.56        12.87 o                         
   2   2   4       1302.00       1385.48        24.85 o                         
   3   2   4        262.58        277.31         6.59 o                         
   4   2   4       2251.27       2313.24        57.55 o                         
   5   2   4        273.02        283.71         8.17 o                         
   6   2   4       1080.06       1053.59        16.90 o                         
   7   2   4        936.95        978.06        17.89 o                         
   8   2   4         57.94         61.11         1.94 o                         
   9   2   4         20.17         24.37         1.32 o                         
  10   2   4        509.84        521.47         8.79 o                         
  11   2   4        572.31        571.38        12.12 o                         
  12   2   4         27.48         30.79         1.18 o                         
  13   2   4          2.23          3.21         0.75 o                         
 -13   3   4         43.08         41.89         3.28 o                         
 -12   3   4       1084.85       1090.92        17.50 o                         
 -11   3   4          0.08          0.89         0.54 o                         
 -10   3   4          7.43          6.78         0.78 o                         
  -9   3   4          9.70          8.05         0.71 o                         
  -8   3   4        586.63        621.09        10.27 o                         
  -7   3   4         42.68         41.37         1.16 o                         
  -6   3   4       1805.02       1770.49        23.53 o                         
  -5   3   4         24.51         26.86         0.95 o                         
  -4   3   4         49.91         70.45         1.98 o                         
  -3   3   4          0.06          4.41         1.64 o                         
  -2   3   4       5006.92       4952.92        99.57 o                         
  -1   3   4        166.94        182.55         5.84 o                         
   0   3   4       1072.03       1087.77        28.06 o                         
   1   3   4        443.40        535.51        14.08 o                         
   2   3   4        675.64        713.54        11.77 o                         
   3   3   4          1.22          2.46         0.59 o                         
   4   3   4       2403.66       2354.99        41.18 o                         
   5   3   4         36.31         35.75         1.37 o                         
   6   3   4          8.46         12.47         1.17 o                         
   7   3   4         15.47         18.17         1.25 o                         
   8   3   4         31.16         30.66         1.41 o                         
   9   3   4         12.07         12.74         1.16 o                         
  10   3   4        482.54        494.76         8.41 o                         
  11   3   4         31.46         28.96         1.23 o                         
  12   3   4          6.71          5.80         1.39 o                         
 -12   4   4        178.76        168.49         3.64 o                         
 -11   4   4          1.54          1.81         0.49 o                         
 -10   4   4        283.46        285.66         5.53 o                         
  -9   4   4         11.51         10.71         0.73 o                         
  -8   4   4        342.40        369.34         6.33 o                         
  -7   4   4        387.35        410.75         8.41 o                         
  -6   4   4        854.22        854.77        12.58 o                         
  -5   4   4         70.83         73.35         1.87 o                         
  -4   4   4       1320.31       1347.79        18.06 o                         
  -3   4   4        205.58        196.59         6.58 o                         
  -2   4   4         67.80         58.92         1.36 o                         
  -1   4   4          6.42          4.27         0.55 o                         
   0   4   4       1439.55       1398.99        27.24 o                         
   1   4   4          6.51          7.76         0.77 o                         
   2   4   4       1013.88       1001.70        17.99 o                         
   3   4   4        662.11        690.38        14.57 o                         
   4   4   4         94.34        100.20         2.81 o                         
   5   4   4         10.14         10.34         1.05 o                         
   6   4   4       2131.17       2137.77        45.76 o                         
   7   4   4        160.95        162.48         4.12 o                         
   8   4   4        481.16        471.50        13.65 o                         
   9   4   4         63.28         63.20         2.07 o                         
  10   4   4        199.90        185.39         4.49 o                         
  11   4   4          7.38          8.72         1.28 o                         
 -10   5   4         55.67         56.66         1.48 o                         
  -9   5   4         45.51         43.35         1.28 o                         
  -8   5   4          3.97          6.00         0.53 o                         
  -7   5   4         90.66         89.10         1.91 o                         
  -6   5   4        121.63        117.24         4.19 o                         
  -5   5   4         31.80         34.83         1.01 o                         
  -4   5   4        409.33        426.50         6.07 o                         
  -3   5   4        413.28        450.45         6.37 o                         
  -2   5   4         92.33         96.73         1.92 o                         
  -1   5   4         13.92         13.01         0.84 o                         
   0   5   4        127.01        137.04         2.48 o                         
   1   5   4        116.14        111.92         2.54 o                         
   2   5   4        158.30        185.70         5.37 o                         
   3   5   4        587.56        605.22        21.05 o                         
   4   5   4        220.46        219.67         5.19 o                         
   5   5   4         43.77         44.46         1.65 o                         
   6   5   4        358.33        358.24         7.93 o                         
   7   5   4        223.11        213.32         4.31 o                         
   8   5   4          4.51          4.77         0.73 o                         
   9   5   4          4.55          7.39         0.80 o                         
  10   5   4          0.64          0.88         0.50 o                         
  -7   6   4       1282.28       1305.52        26.23 o                         
  -6   6   4         23.71         25.61         1.26 o                         
  -5   6   4        424.59        422.24         7.00 o                         
  -4   6   4          0.12          0.98         0.33 o                         
  -3   6   4       1437.69       1392.49        20.02 o                         
  -2   6   4        401.45        386.32         6.34 o                         
  -1   6   4        935.29        948.16        16.75 o                         
   0   6   4          9.25         12.20         0.77 o                         
   1   6   4          2.16          1.88         0.51 o                         
   2   6   4        154.26        136.58         4.07 o                         
   3   6   4        655.76        665.63        16.80 o                         
   4   6   4          0.82          1.78         0.51 o                         
   5   6   4        814.04        826.64        16.80 o                         
   6   6   4         23.32         20.98         0.92 o                         
   7   6   4        104.76        110.16         4.18 o                         
 -15   0   5        267.09        251.13         9.07 o                         
 -13   0   5        383.64        389.16        10.09 o                         
 -11   0   5        194.33        216.02         4.97 o                         
  -9   0   5       3528.43       3577.45        71.88 o                         
  -7   0   5          5.76         10.21         1.76 o                         
  -5   0   5        534.35        553.37        21.82 o                         
  -3   0   5        276.83        242.57         7.34 o                         
  -1   0   5        306.14        307.45         8.50 o                         
   1   0   5        134.68        107.81         4.95 o                         
   3   0   5        481.93        505.55        11.02 o                         
   5   0   5          9.94          9.08         1.77 o                         
   7   0   5          5.57          6.94         1.54 o                         
   9   0   5         35.94         47.23         2.48 o                         
  11   0   5          3.43          4.60         1.43 o                         
  13   0   5        330.61        292.73        11.08 o                         
 -14   1   5        145.93        154.78         3.44 o                         
 -13   1   5        399.92        403.29         8.49 o                         
 -12   1   5       1003.58       1053.48        21.65 o                         
 -11   1   5        679.77        708.78        11.41 o                         
 -10   1   5       1661.10       1802.43        36.49 o                         
  -9   1   5         31.38         36.24         1.85 o                         
  -8   1   5        155.97        161.58         3.42 o                         
  -7   1   5        322.18        320.02         4.94 o                         
  -6   1   5       3779.97       3536.66       198.00 o                         
  -5   1   5        486.77        504.18        15.37 o                         
  -4   1   5       5346.46       5600.93       155.45 o                         
  -3   1   5       1651.32       1493.97        28.07 o                         
  -2   1   5       4891.14       4651.29       101.34 o                         
  -1   1   5        370.55        373.13         7.32 o                         
   0   1   5       5764.04       5794.90       119.98 o                         
   1   1   5        688.63        643.19        18.99 o                         
   2   1   5       1224.11       1233.56        21.29 o                         
   3   1   5         65.67         51.97         1.42 o                         
   4   1   5       3002.43       2855.86        50.07 o                         
   5   1   5         34.75         49.39         2.54 o                         
   6   1   5       1986.64       1973.83        35.39 o                         
   7   1   5        954.76        980.38        15.86 o                         
   8   1   5          1.86          0.50         0.61 o                         
   9   1   5         10.28         10.72         1.04 o                         
  10   1   5        679.22        755.25        15.96 o                         
  11   1   5         36.31         35.33         1.60 o                         
  12   1   5        306.28        282.78        16.27 o                         
  13   1   5          0.94          1.10         0.65 o                         
  14   1   5         19.46         20.69         1.39 o                         
 -14   2   5        388.53        416.33         8.55 o                         
 -13   2   5         35.98         39.72         1.26 o                         
 -12   2   5         42.99         44.79         1.62 o                         
 -11   2   5         27.27         26.66         1.21 o                         
 -10   2   5        799.62        859.87        13.84 o                         
  -9   2   5        271.13        282.84         5.03 o                         
  -8   2   5          0.56          4.27         1.00 o                         
  -7   2   5         32.67         37.21         1.21 o                         
  -6   2   5         73.99         63.50         1.82 o                         
  -5   2   5         33.64         27.39         0.90 o                         
  -4   2   5         18.27          5.63         1.85 o                         
  -3   2   5        101.66         91.30         2.51 o                         
  -2   2   5       1193.58       1235.03        22.21 o                         
  -1   2   5          5.66          6.32         0.62 o                         
   0   2   5        360.62        384.83        13.66 o                         
   1   2   5       1655.10       1954.90        34.65 o                         
   2   2   5        990.21       1060.15        24.26 o                         
   3   2   5       2137.55       2355.77        74.46 o                         
   4   2   5        403.09        415.11        11.32 o                         
   5   2   5          5.16          7.66         1.42 o                         
   6   2   5        261.86        263.27         4.77 o                         
   7   2   5         21.69         24.49         1.41 o                         
   8   2   5        324.94        335.41         5.95 o                         
   9   2   5         60.45         73.71         1.93 o                         
  10   2   5          2.69          2.81         0.82 o                         
  11   2   5         39.57         43.22         1.67 o                         
  12   2   5         16.08         17.90         1.03 o                         
  13   2   5        109.21        100.36         2.91 o                         
 -13   3   5        451.71        461.41         9.50 o                         
 -12   3   5         68.66         69.09         1.94 o                         
 -11   3   5          0.17          3.47         0.66 o                         
 -10   3   5        580.53        562.73        10.39 o                         
  -9   3   5       1323.46       1427.75        20.60 o                         
  -8   3   5         38.90         30.49         1.24 o                         
  -7   3   5        525.48        492.05         7.51 o                         
  -6   3   5          0.36          0.55         0.55 o                         
  -5   3   5        215.02        203.96         3.13 o                         
  -4   3   5          1.75          4.02         0.43 o                         
  -3   3   5       3404.60       3258.33        42.96 o                         
  -2   3   5        951.91        980.00        13.28 o                         
  -1   3   5        642.12        640.94        11.66 o                         
   0   3   5        677.34        717.84        16.91 o                         
   1   3   5       1167.73       1162.90        18.93 o                         
   2   3   5        143.49        151.17         3.69 o                         
   3   3   5       2542.01       2412.65        37.77 o                         
   4   3   5        291.00        307.45         5.36 o                         
   5   3   5        116.81        115.39         2.48 o                         
   6   3   5        199.30        195.15         4.83 o                         
   7   3   5       1386.03       1431.71        25.54 o                         
   8   3   5        106.75        106.51         2.52 o                         
   9   3   5        805.45        840.35        22.42 o                         
  10   3   5         25.64         25.04         1.09 o                         
  11   3   5         18.24         16.26         1.33 o                         
  12   3   5         14.98         13.80         1.45 o                         
 -12   4   5        191.89        189.22         6.54 o                         
 -11   4   5        394.66        398.66         7.31 o                         
 -10   4   5          9.91         10.94         0.66 o                         
  -9   4   5        222.69        209.50         3.43 o                         
  -8   4   5        285.30        307.04         5.35 o                         
  -7   4   5        395.39        410.16         8.14 o                         
  -6   4   5        456.36        487.09         7.48 o                         
  -5   4   5       1599.15       1623.71        21.74 o                         
  -4   4   5        818.10        855.42        11.66 o                         
  -3   4   5         10.19         12.18         0.84 o                         
  -2   4   5        206.27        207.92         5.48 o                         
  -1   4   5       2013.17       1934.26        40.16 o                         
   0   4   5         77.26         93.44         2.10 o                         
   1   4   5        327.62        315.30         6.51 o                         
   2   4   5        140.26        128.16         2.42 o                         
   3   4   5         99.56         93.57         2.13 o                         
   4   4   5         73.70         81.87         2.16 o                         
   5   4   5        373.55        398.01         7.61 o                         
   6   4   5          2.79          7.53         1.21 o                         
   7   4   5        301.59        312.26         7.55 o                         
   8   4   5        778.71        760.36        16.14 o                         
   9   4   5        221.91        220.56         5.24 o                         
  10   4   5         96.77         83.53         3.91 o                         
  11   4   5         27.88         30.92         1.77 o                         
 -10   5   5         26.02         22.99         0.84 o                         
  -9   5   5         56.84         53.80         1.70 o                         
  -8   5   5         78.30         75.41         1.47 o                         
  -7   5   5        408.19        419.05         7.02 o                         
  -6   5   5        308.66        313.75         5.56 o                         
  -5   5   5        154.10        169.42         2.99 o                         
  -4   5   5         48.67         53.20         1.23 o                         
  -3   5   5         31.93         36.40         1.10 o                         
  -2   5   5        175.78        183.26         2.88 o                         
  -1   5   5        568.38        564.68         9.31 o                         
   0   5   5        140.91        148.72         2.87 o                         
   1   5   5        489.81        477.01         8.89 o                         
   2   5   5        184.56        174.96         5.01 o                         
   3   5   5          4.57          7.11         1.23 o                         
   4   5   5         10.68         15.89         1.02 o                         
   5   5   5        180.25        172.66         3.63 o                         
   6   5   5          8.98         13.95         0.88 o                         
   7   5   5         10.01         10.47         1.22 o                         
   8   5   5          5.96          5.96         0.80 o                         
   9   5   5          1.31          1.20         0.51 o                         
  -7   6   5         52.24         52.07         2.78 o                         
  -6   6   5         68.84         67.78         2.10 o                         
  -5   6   5        111.86        108.49         2.38 o                         
  -4   6   5        847.96        794.31        14.27 o                         
  -3   6   5         96.77         95.62         1.95 o                         
  -2   6   5        439.88        425.12         7.77 o                         
  -1   6   5        179.51        162.73         3.75 o                         
   0   6   5         24.63         22.40         1.07 o                         
   1   6   5         17.36         14.60         2.59 o                         
   2   6   5        475.10        467.67        11.92 o                         
   3   6   5         90.49         80.07         2.50 o                         
   4   6   5        381.89        366.09         9.38 o                         
   5   6   5          2.00          4.03         0.76 o                         
   6   6   5          2.10          3.15         0.88 o                         
 -14   0   6         30.88         28.39         1.64 o                         
 -12   0   6         11.32          9.33         1.34 o                         
 -10   0   6        226.32        233.01         5.29 o                         
  -8   0   6       1740.49       1844.47        45.66 o                         
  -6   0   6       3450.34       3512.62       121.80 o                         
  -4   0   6        476.33        361.70        10.77 o                         
  -2   0   6        949.20        868.32        54.22 o                         
   0   0   6       5536.88       5792.56       210.31 o                         
   2   0   6       1429.30       1363.06        34.78 o                         
   4   0   6        925.96        953.73        55.36 o                         
   6   0   6        178.94        163.79         4.92 o                         
   8   0   6        243.30        214.10         6.32 o                         
  10   0   6         75.61         64.56         2.80 o                         
  12   0   6        319.27        296.43        11.45 o                         
 -14   1   6          3.95          2.95         0.57 o                         
 -13   1   6        245.91        245.60         5.33 o                         
 -12   1   6        203.11        198.36         3.90 o                         
 -11   1   6         30.13         32.05         1.02 o                         
 -10   1   6        171.62        195.16         4.53 o                         
  -9   1   6       1903.26       2065.74        41.71 o                         
  -8   1   6        131.37        132.84         2.91 o                         
  -7   1   6        486.59        496.68         9.16 o                         
  -6   1   6        370.64        337.90         6.37 o                         
  -5   1   6       1049.52       1132.53        24.05 o                         
  -4   1   6         34.90         21.62         1.24 o                         
  -3   1   6       1391.73       1195.89        24.80 o                         
  -2   1   6        124.18        119.63         3.02 o                         
  -1   1   6       1103.08        971.01        19.31 o                         
   0   1   6        842.64        797.91        16.78 o                         
   1   1   6        276.01        273.24         4.53 o                         
   2   1   6       1050.84       1042.23        19.13 o                         
   3   1   6       7018.94       7624.01       120.39 o                         
   4   1   6       1548.65       1624.94        29.13 o                         
   5   1   6        222.64        203.21         4.23 o                         
   6   1   6        177.23        151.75         2.78 o                         
   7   1   6       1312.24       1331.86        19.41 o                         
   8   1   6         26.58         25.36         1.23 o                         
   9   1   6       1076.67       1095.46        19.73 o                         
  10   1   6        256.18        245.82         5.81 o                         
  11   1   6         41.26         33.33         1.53 o                         
  12   1   6         48.99         48.02         1.76 o                         
  13   1   6        142.37        132.12         5.45 o                         
 -14   2   6         17.17         17.14         0.69 o                         
 -13   2   6        133.33        121.96         2.85 o                         
 -12   2   6        138.72        127.48         2.64 o                         
 -11   2   6        475.37        516.86         9.63 o                         
 -10   2   6        137.31        164.94         3.38 o                         
  -9   2   6        230.08        230.56         4.17 o                         
  -8   2   6         17.34         17.00         1.30 o                         
  -7   2   6        975.55        995.20        14.52 o                         
  -6   2   6        812.49        853.22        12.50 o                         
  -5   2   6         46.12         56.13         2.03 o                         
  -4   2   6        250.57        236.37         4.18 o                         
  -3   2   6        149.78        144.07         3.61 o                         
  -2   2   6       1911.37       1821.45        49.32 o                         
  -1   2   6       1347.53       1285.53        35.87 o                         
   0   2   6       1056.53       1094.09        22.80 o                         
   1   2   6         39.66         36.74         1.65 o                         
   2   2   6       1787.75       1904.43        39.81 o                         
   3   2   6       1424.20       1390.19        34.98 o                         
   4   2   6        168.47        168.31         3.63 o                         
   5   2   6         61.29         72.93         3.65 o                         
   6   2   6        382.47        417.23         7.18 o                         
   7   2   6         67.03         66.05         1.81 o                         
   8   2   6        916.05        979.14        18.20 o                         
   9   2   6         73.07         66.28         2.03 o                         
  10   2   6         32.53         35.81         2.37 o                         
  11   2   6         14.16         16.46         1.11 o                         
  12   2   6         26.84         24.18         1.36 o                         
  13   2   6         11.65         11.48         1.39 o                         
 -13   3   6         26.49         27.90         1.70 o                         
 -12   3   6        146.28        137.66         2.91 o                         
 -11   3   6         87.41         88.69         2.09 o                         
 -10   3   6        725.32        753.43        12.28 o                         
  -9   3   6         22.46         29.35         1.35 o                         
  -8   3   6         42.37         54.86         1.52 o                         
  -7   3   6          0.38          1.97         0.50 o                         
  -6   3   6        937.69        955.79        15.36 o                         
  -5   3   6        163.90        170.43         3.04 o                         
  -4   3   6        682.07        709.57         9.76 o                         
  -3   3   6         30.41         35.95         1.01 o                         
  -2   3   6        421.35        452.63         6.83 o                         
  -1   3   6          3.52          4.38         0.65 o                         
   0   3   6       3213.28       3168.35        49.56 o                         
   1   3   6        183.21        189.45         3.03 o                         
   2   3   6       1153.23       1169.02        22.11 o                         
   3   3   6        241.54        266.46         4.31 o                         
   4   3   6        156.96        146.89         3.29 o                         
   5   3   6         82.40         83.44         2.24 o                         
   6   3   6       2448.73       2553.78        44.84 o                         
   7   3   6        389.57        408.43         8.73 o                         
   8   3   6         10.44         10.04         0.98 o                         
   9   3   6          0.79          1.79         0.73 o                         
  10   3   6        214.92        205.93         4.29 o                         
  11   3   6         21.62         18.72         1.21 o                         
  12   3   6         55.82         59.38         2.65 o                         
 -12   4   6        402.94        403.01        10.13 o                         
 -11   4   6          1.38          0.66         0.42 o                         
 -10   4   6        586.57        549.36         8.95 o                         
  -9   4   6         17.33         22.44         1.25 o                         
  -8   4   6        337.17        395.79        11.65 o                         
  -7   4   6         19.02         22.07         0.97 o                         
  -6   4   6        321.84        308.89         4.96 o                         
  -5   4   6        102.36        101.73         1.86 o                         
  -4   4   6        496.53        480.74         7.06 o                         
  -3   4   6       1021.69       1068.93        15.60 o                         
  -2   4   6       1504.95       1543.44        22.26 o                         
  -1   4   6         39.01         43.83         1.16 o                         
   0   4   6         32.06         28.24         0.98 o                         
   1   4   6        249.84        269.55         4.76 o                         
   2   4   6        511.36        511.32         7.18 o                         
   3   4   6         45.74         37.65         1.58 o                         
   4   4   6        313.50        337.02         5.89 o                         
   5   4   6          4.01          6.51         1.00 o                         
   6   4   6        423.48        438.28         8.19 o                         
   7   4   6        128.33        136.02         5.11 o                         
   8   4   6        372.52        369.92         8.29 o                         
   9   4   6         38.70         35.51         1.56 o                         
  10   4   6        947.72        949.34        33.80 o                         
  11   4   6        120.40        124.59         4.82 o                         
 -10   5   6         19.22         14.89         1.01 o                         
  -9   5   6        121.60        131.27         2.39 o                         
  -8   5   6         15.87         16.60         0.67 o                         
  -7   5   6         20.49         21.22         0.83 o                         
  -6   5   6         28.04         28.49         0.97 o                         
  -5   5   6         77.09         75.85         2.02 o                         
  -4   5   6          5.03          5.26         0.69 o                         
  -3   5   6        146.85        154.59         2.72 o                         
  -2   5   6         35.33         41.22         1.70 o                         
  -1   5   6        183.05        201.74         3.45 o                         
   0   5   6        277.32        266.83         5.04 o                         
   1   5   6          1.04          4.07         0.90 o                         
   2   5   6        245.82        271.44         7.31 o                         
   3   5   6         57.39         52.45         1.96 o                         
   4   5   6         34.62         29.95         1.20 o                         
   5   5   6        188.32        179.59         3.70 o                         
   6   5   6         89.34         93.33         2.20 o                         
   7   5   6         27.26         27.94         1.50 o                         
   8   5   6         38.91         38.09         1.70 o                         
   9   5   6         47.82         43.08         2.15 o                         
  -7   6   6         10.87          9.58         0.88 o                         
  -6   6   6          7.46          8.50         0.51 o                         
  -5   6   6        789.61        787.67        16.06 o                         
  -4   6   6         49.91         51.17         1.43 o                         
  -3   6   6       1435.19       1367.57        26.78 o                         
  -2   6   6          0.41          1.18         0.31 o                         
  -1   6   6        907.57        847.37        18.59 o                         
   0   6   6         30.00         29.15         1.45 o                         
   1   6   6       1238.90       1201.81        29.82 o                         
   2   6   6          0.84          0.76         0.36 o                         
   3   6   6         72.58         71.37         2.23 o                         
   4   6   6          0.20          1.32         0.48 o                         
   5   6   6        662.96        688.48        24.21 o                         
 -13   0   7        717.62        702.72        24.96 o                         
 -11   0   7       3101.28       3366.33        67.47 o                         
  -9   0   7        893.74        876.22        22.10 o                         
  -7   0   7       4715.38       4822.17       167.10 o                         
  -5   0   7       1553.41       1638.16        59.89 o                         
  -3   0   7       7468.28       7775.48       233.36 o                         
  -1   0   7       6093.50       6100.54       187.75 o                         
   1   0   7        806.71        804.28        22.88 o                         
   3   0   7       1167.48       1181.60        43.40 o                         
   5   0   7        495.89        509.85        13.24 o                         
   7   0   7         21.96         27.49         2.65 o                         
   9   0   7       1039.98       1101.46        27.93 o                         
  11   0   7         94.53         86.25         6.19 o                         
  13   0   7        236.18        217.34         8.27 o                         
 -14   1   7         15.72         15.40         0.80 o                         
 -13   1   7         48.33         50.13         1.28 o                         
 -12   1   7         36.19         42.76         1.15 o                         
 -11   1   7          2.98          3.79         0.48 o                         
 -10   1   7          5.24          7.77         0.90 o                         
  -9   1   7        199.04        203.37         4.70 o                         
  -8   1   7        933.37        976.07        23.64 o                         
  -7   1   7         61.30         65.99         1.58 o                         
  -6   1   7          4.77         17.52         2.27 o                         
  -5   1   7          2.22          3.42         0.89 o                         
  -4   1   7        230.56        221.01         5.67 o                         
  -3   1   7        589.62        603.07        12.66 o                         
  -2   1   7       1023.09        975.92        21.68 o                         
  -1   1   7        842.30        829.89        24.53 o                         
   0   1   7        156.32        174.20         4.44 o                         
   1   1   7        448.67        523.34        10.64 o                         
   2   1   7         92.99         63.34         1.93 o                         
   3   1   7        226.28        188.60         4.89 o                         
   4   1   7        558.05        599.22         9.84 o                         
   5   1   7         52.39         45.24         1.25 o                         
   6   1   7        216.32        215.20         3.66 o                         
   7   1   7         27.56         30.56         1.35 o                         
   8   1   7        265.56        256.19         4.68 o                         
   9   1   7         79.66         68.92         2.06 o                         
  10   1   7          1.75          5.43         1.07 o                         
  11   1   7         78.03         79.45         2.36 o                         
  12   1   7        246.07        213.59         8.51 o                         
  13   1   7         90.70         83.07         2.66 o                         
 -13   2   7        144.31        135.44         2.64 o                         
 -12   2   7        251.07        256.97         4.84 o                         
 -11   2   7        130.38        119.37         2.56 o                         
 -10   2   7        523.93        513.14         9.54 o                         
  -9   2   7         17.38         12.03         0.91 o                         
  -8   2   7        950.83       1069.45        15.58 o                         
  -7   2   7        385.74        383.18         7.04 o                         
  -6   2   7          1.33          3.22         0.78 o                         
  -5   2   7          0.29          0.95         0.41 o                         
  -4   2   7       1328.38       1262.69        18.17 o                         
  -3   2   7        490.18        467.80         8.61 o                         
  -2   2   7       1704.98       1700.45        84.04 o                         
  -1   2   7        235.00        199.82         9.78 o                         
   0   2   7        450.39        417.60        17.64 o                         
   1   2   7        197.37        204.10         4.98 o                         
   2   2   7        635.57        619.43        11.88 o                         
   3   2   7         50.15         40.31         1.33 o                         
   4   2   7        477.20        511.87         8.55 o                         
   5   2   7         99.99        101.47         2.33 o                         
   6   2   7         29.32         30.58         1.19 o                         
   7   2   7          1.32          0.70         0.70 o                         
   8   2   7        629.80        640.82        10.73 o                         
   9   2   7        124.56        135.24         3.55 o                         
  10   2   7          0.29          1.07         0.61 o                         
  11   2   7         33.61         34.30         1.36 o                         
  12   2   7         38.31         37.65         1.29 o                         
 -13   3   7          4.44          4.60         1.01 o                         
 -12   3   7        502.99        477.86        27.67 o                         
 -11   3   7        285.51        281.99         5.33 o                         
 -10   3   7        921.36        875.37        13.99 o                         
  -9   3   7          4.11          1.99         0.50 o                         
  -8   3   7        843.76        813.41        11.09 o                         
  -7   3   7        604.52        654.65         9.88 o                         
  -6   3   7        949.73        952.56        13.97 o                         
  -5   3   7        707.68        690.79        11.28 o                         
  -4   3   7        184.14        199.54         3.37 o                         
  -3   3   7        600.11        666.79         9.98 o                         
  -2   3   7        344.59        327.17         5.10 o                         
  -1   3   7        562.73        546.30         8.16 o                         
   0   3   7       1602.04       1646.83        25.90 o                         
   1   3   7        243.91        248.40         3.72 o                         
   2   3   7        322.96        328.48         4.79 o                         
   3   3   7        599.70        632.21         8.77 o                         
   4   3   7       1219.86       1260.62        16.98 o                         
   5   3   7         67.78         69.44         1.82 o                         
   6   3   7        159.14        171.50         3.92 o                         
   7   3   7        419.39        427.03        11.98 o                         
   8   3   7         75.98         74.64         2.53 o                         
   9   3   7        479.74        473.50        10.50 o                         
  10   3   7        251.49        230.22         6.67 o                         
  11   3   7        111.04        107.96         3.26 o                         
 -11   4   7        221.65        220.16         5.70 o                         
 -10   4   7        116.03        117.53         2.24 o                         
  -9   4   7        338.54        329.24         5.58 o                         
  -8   4   7        299.68        282.22         4.48 o                         
  -7   4   7         11.95         13.14         0.85 o                         
  -6   4   7        535.78        535.43         8.10 o                         
  -5   4   7          8.53          8.47         0.86 o                         
  -4   4   7       1067.52       1116.68        16.27 o                         
  -3   4   7       1535.70       1585.05        33.01 o                         
  -2   4   7        751.30        791.59        11.68 o                         
  -1   4   7          4.65          8.23         0.81 o                         
   0   4   7        456.83        443.88         7.46 o                         
   1   4   7       1067.29       1139.27        18.17 o                         
   2   4   7          1.48          3.26         0.52 o                         
   3   4   7        759.18        739.11        10.19 o                         
   4   4   7        296.18        303.99         4.87 o                         
   5   4   7        137.31        143.12         2.83 o                         
   6   4   7         76.44         82.75         3.92 o                         
   7   4   7        719.74        718.08        13.07 o                         
   8   4   7         14.48         14.97         1.28 o                         
   9   4   7         44.57         47.08         2.65 o                         
  10   4   7         54.86         51.03         2.53 o                         
  -9   5   7        553.42        541.41        11.12 o                         
  -8   5   7         35.82         38.76         1.30 o                         
  -7   5   7        101.66        110.71         2.44 o                         
  -6   5   7        144.40        141.64         3.04 o                         
  -5   5   7        669.37        681.09        11.08 o                         
  -4   5   7        266.01        269.15         6.67 o                         
  -3   5   7        157.31        173.01         3.26 o                         
  -2   5   7          2.15          3.42         0.52 o                         
  -1   5   7         67.86         70.85         1.66 o                         
   0   5   7        607.97        608.38        10.05 o                         
   1   5   7        774.92        763.89        14.98 o                         
   2   5   7        201.30        224.81         5.07 o                         
   3   5   7        233.12        237.63         5.27 o                         
   4   5   7        131.43        117.34         2.87 o                         
   5   5   7        335.18        313.18         6.68 o                         
   6   5   7        114.51        106.03         3.13 o                         
   7   5   7         47.61         42.17         2.40 o                         
   8   5   7        106.26        107.57         4.43 o                         
  -6   6   7        149.11        147.77         2.77 o                         
  -5   6   7         96.99        100.92         2.95 o                         
  -4   6   7         35.87         35.43         1.89 o                         
  -3   6   7        116.27        115.42         2.74 o                         
  -2   6   7        354.30        343.36         8.87 o                         
  -1   6   7         43.22         38.66         1.67 o                         
   0   6   7        607.91        572.00        14.70 o                         
   1   6   7         54.11         50.44         1.70 o                         
   2   6   7        183.46        166.72         4.48 o                         
   3   6   7         33.21         36.10         2.40 o                         
   4   6   7        161.81        170.99         4.48 o                         
 -14   0   8        826.87        820.16        28.65 o                         
 -12   0   8         30.95         27.38         1.34 o                         
 -10   0   8        324.40        330.10         8.76 o                         
  -8   0   8        335.33        335.48         8.90 o                         
  -6   0   8        563.79        521.68        19.07 o                         
  -4   0   8        527.08        484.19        12.73 o                         
  -2   0   8       1807.22       1633.64        41.26 o                         
   0   0   8        721.03        832.93        21.61 o                         
   2   0   8       2638.92       2636.13        85.23 o                         
   4   0   8       1208.16       1265.94        31.56 o                         
   6   0   8        545.66        587.55        15.23 o                         
   8   0   8        300.09        319.83         8.84 o                         
  10   0   8        122.33        109.00         3.82 o                         
  12   0   8         15.95         14.63         1.51 o                         
 -14   1   8         40.11         37.86         3.66 o                         
 -13   1   8         35.44         39.67         1.06 o                         
 -12   1   8          8.94          7.93         0.58 o                         
 -11   1   8         38.49         38.67         1.38 o                         
 -10   1   8        487.84        510.19         9.33 o                         
  -9   1   8         24.81         28.71         1.65 o                         
  -8   1   8        552.11        593.06        12.45 o                         
  -7   1   8          4.11          6.47         0.69 o                         
  -6   1   8       1865.80       1840.21        32.58 o                         
  -5   1   8        396.72        420.46         9.09 o                         
  -4   1   8        152.74        156.35         3.47 o                         
  -3   1   8        286.31        248.17         6.47 o                         
  -2   1   8        141.29        145.58         3.57 o                         
  -1   1   8        558.10        580.28        11.35 o                         
   0   1   8       1537.04       1589.35        32.93 o                         
   1   1   8       1222.83       1210.77        25.46 o                         
   2   1   8        925.38        919.58        17.15 o                         
   3   1   8         17.92         17.28         1.16 o                         
   4   1   8        363.45        383.37         6.47 o                         
   5   1   8        304.01        323.02         5.60 o                         
   6   1   8         22.32         23.27         1.37 o                         
   7   1   8       1341.77       1375.12        21.90 o                         
   8   1   8        586.07        604.42        10.05 o                         
   9   1   8        201.31        194.45         3.72 o                         
  10   1   8         84.53         84.19         2.21 o                         
  11   1   8        390.26        369.12         7.02 o                         
  12   1   8        250.16        211.91         5.80 o                         
 -13   2   8        211.54        221.05         4.27 o                         
 -12   2   8         49.99         45.16         1.13 o                         
 -11   2   8        473.26        467.80         7.61 o                         
 -10   2   8         62.01         52.54         1.67 o                         
  -9   2   8        525.36        545.94         8.99 o                         
  -8   2   8        119.76        112.98         2.13 o                         
  -7   2   8        608.90        645.11         8.87 o                         
  -6   2   8        148.33        163.15         3.51 o                         
  -5   2   8       2310.24       2362.51        36.91 o                         
  -4   2   8         86.66         82.23         1.85 o                         
  -3   2   8         18.96         18.05         0.83 o                         
  -2   2   8          5.86          7.73         0.82 o                         
  -1   2   8       1220.93       1220.70        27.15 o                         
   0   2   8        145.66        152.41         3.24 o                         
   1   2   8       1393.95       1418.84        25.07 o                         
   2   2   8        961.81        978.04        17.48 o                         
   3   2   8         79.76         83.97         1.95 o                         
   4   2   8       1594.39       1713.04        27.13 o                         
   5   2   8       1192.95       1220.99        24.02 o                         
   6   2   8         13.94         12.02         1.05 o                         
   7   2   8         22.13         23.37         1.15 o                         
   8   2   8          8.37         12.15         1.42 o                         
   9   2   8         55.69         55.06         2.11 o                         
  10   2   8        366.74        324.33         7.13 o                         
  11   2   8         90.90         90.11         2.36 o                         
  12   2   8          5.74          8.07         1.26 o                         
 -12   3   8          8.99         11.13         0.84 o                         
 -11   3   8          2.39          3.77         0.65 o                         
 -10   3   8          5.05          5.77         0.62 o                         
  -9   3   8        806.84        838.93        21.76 o                         
  -8   3   8         10.05         14.43         0.67 o                         
  -7   3   8        616.68        671.56         9.98 o                         
  -6   3   8         76.54         70.84         1.69 o                         
  -5   3   8       1317.49       1345.36        21.35 o                         
  -4   3   8          3.78          2.61         0.44 o                         
  -3   3   8        193.30        195.05         4.13 o                         
  -2   3   8        186.04        186.65         3.14 o                         
  -1   3   8        404.21        404.92         6.81 o                         
   0   3   8        247.07        254.27         4.48 o                         
   1   3   8        180.49        183.71         3.11 o                         
   2   3   8         29.01         26.97         1.09 o                         
   3   3   8       1855.56       1939.34        27.90 o                         
   4   3   8       1341.94       1412.59        22.55 o                         
   5   3   8         47.86         49.88         1.77 o                         
   6   3   8          2.68          5.94         1.70 o                         
   7   3   8        494.86        520.61        13.48 o                         
   8   3   8        482.25        504.84        28.97 o                         
   9   3   8        103.07        101.01         3.34 o                         
  10   3   8        296.25        273.55        14.18 o                         
  11   3   8         22.64         15.01         1.39 o                         
 -11   4   8         38.29         38.27         1.09 o                         
 -10   4   8         10.25         11.25         2.13 o                         
  -9   4   8         19.19         11.93         0.65 o                         
  -8   4   8        510.67        472.22        10.95 o                         
  -7   4   8          7.08         10.91         0.91 o                         
  -6   4   8        351.11        394.78         6.64 o                         
  -5   4   8         21.76         20.15         1.19 o                         
  -4   4   8        110.69        114.26         2.14 o                         
  -3   4   8        629.28        646.45         9.64 o                         
  -2   4   8        269.89        290.15         4.65 o                         
  -1   4   8        596.52        645.04        14.47 o                         
   0   4   8        979.22        993.78        16.05 o                         
   1   4   8         65.16         64.31         1.61 o                         
   2   4   8        234.03        230.06         3.80 o                         
   3   4   8         44.95         60.82         1.44 o                         
   4   4   8        886.43        921.99        14.73 o                         
   5   4   8        104.37        106.16         3.78 o                         
   6   4   8          1.02          0.76         0.70 o                         
   7   4   8         11.03         10.06         1.20 o                         
   8   4   8         21.05         19.19         1.72 o                         
   9   4   8         16.98         12.36         1.39 o                         
  10   4   8         73.49         68.04         2.91 o                         
  -9   5   8         25.62         33.88         1.39 o                         
  -8   5   8         65.76         54.53         1.59 o                         
  -7   5   8        446.07        430.13         7.04 o                         
  -6   5   8       1001.42       1007.20        17.96 o                         
  -5   5   8          3.04          4.05         0.49 o                         
  -4   5   8         41.35         39.61         1.11 o                         
  -3   5   8        454.87        463.75         7.01 o                         
  -2   5   8        179.42        186.55         3.44 o                         
  -1   5   8         86.63         95.74         2.09 o                         
   0   5   8        362.33        382.74         7.22 o                         
   1   5   8          7.20          7.54         0.79 o                         
   2   5   8        157.46        140.91         3.34 o                         
   3   5   8        198.65        207.26         4.61 o                         
   4   5   8        628.38        613.63        12.66 o                         
   5   5   8        180.82        182.02         5.02 o                         
   6   5   8         72.97         80.72         3.66 o                         
   7   5   8        119.04        124.81         4.94 o                         
  -5   6   8         14.25         19.65         0.93 o                         
  -4   6   8          0.20          0.57         0.39 o                         
  -3   6   8          3.12          7.99         0.93 o                         
  -2   6   8        364.29        378.11         9.65 o                         
  -1   6   8        401.02        380.68        13.67 o                         
   0   6   8         73.33         77.82         3.54 o                         
   1   6   8         90.78        100.61         2.82 o                         
   2   6   8         34.60         30.51         1.16 o                         
 -13   0   9          3.14          1.26         0.76 o                         
 -11   0   9        347.77        368.75         9.67 o                         
  -9   0   9       3948.22       4080.75       100.08 o                         
  -7   0   9         86.65         92.79         3.08 o                         
  -5   0   9       5610.52       5854.52       202.62 o                         
  -3   0   9       6501.11       6747.57       165.72 o                         
  -1   0   9        612.63        560.71        15.29 o                         
   1   0   9       7533.72       7786.12       157.09 o                         
   3   0   9       1625.06       1554.17        31.62 o                         
   5   0   9       1664.55       1644.14        33.59 o                         
   7   0   9       1006.54       1065.88        26.95 o                         
   9   0   9         91.10         89.35         3.30 o                         
  11   0   9         63.94         67.17         3.03 o                         
 -13   1   9        634.78        638.26        12.96 o                         
 -12   1   9          2.79          3.04         0.45 o                         
 -11   1   9         38.64         34.66         1.57 o                         
 -10   1   9          8.66          7.29         0.98 o                         
  -9   1   9       1415.89       1503.36        26.40 o                         
  -8   1   9        117.04        102.92         2.39 o                         
  -7   1   9         27.00         38.12         2.36 o                         
  -6   1   9        575.26        580.43        11.33 o                         
  -5   1   9          1.25          1.78         0.52 o                         
  -4   1   9          0.12         -0.19         0.64 o                         
  -3   1   9        427.05        452.28         8.39 o                         
  -2   1   9        642.12        653.78        10.73 o                         
   0   1   9        152.02        151.84         4.34 o                         
   1   1   9         14.22         12.41         1.03 o                         
   2   1   9        424.14        463.36         8.57 o                         
   3   1   9          4.59          5.40         0.89 o                         
   4   1   9          4.28          4.09         0.63 o                         
   5   1   9        334.39        349.33         6.18 o                         
   6   1   9         10.57         12.16         0.90 o                         
   7   1   9          0.07          0.44         0.47 o                         
   8   1   9          1.78          1.31         0.49 o                         
   9   1   9         17.13         17.38         1.39 o                         
  10   1   9         76.74         68.27         1.74 o                         
  11   1   9         61.34         53.37         1.79 o                         
  12   1   9         65.25         58.84         1.97 o                         
 -13   2   9        185.86        176.34         4.75 o                         
 -12   2   9        648.23        637.60        10.08 o                         
 -11   2   9        162.39        155.46         2.74 o                         
 -10   2   9          5.16          3.68         0.63 o                         
  -9   2   9        527.99        547.18         8.97 o                         
  -8   2   9        966.11        918.51        13.43 o                         
  -7   2   9          3.89          5.02         0.70 o                         
  -6   2   9       1758.64       1878.16        29.49 o                         
  -5   2   9         51.76         60.13         1.98 o                         
  -4   2   9        447.59        456.35         7.58 o                         
  -3   2   9        880.40        884.11        15.90 o                         
  -2   2   9       1365.36       1275.72        22.61 o                         
  -1   2   9         15.07         23.45         1.28 o                         
   0   2   9        847.14        877.57        14.03 o                         
   1   2   9        229.24        211.25         3.84 o                         
   2   2   9         78.60         79.47         2.47 o                         
   3   2   9        540.20        597.26        11.02 o                         
   4   2   9       1595.17       1623.32        28.72 o                         
   5   2   9         87.21         84.67         2.26 o                         
   6   2   9        205.58        221.14         4.91 o                         
   7   2   9          1.23          2.05         0.70 o                         
   8   2   9        237.96        260.11        10.14 o                         
   9   2   9        456.79        448.29         9.62 o                         
  10   2   9        443.02        403.77         8.62 o                         
  11   2   9         83.92         74.55         2.41 o                         
 -12   3   9          7.20         10.43         0.60 o                         
 -11   3   9         89.28         81.70         1.74 o                         
 -10   3   9        437.85        438.51         7.36 o                         
  -9   3   9         51.47         44.59         1.22 o                         
  -8   3   9        546.58        567.78         9.30 o                         
  -7   3   9          3.60          6.33         0.70 o                         
  -6   3   9        445.36        463.00         7.77 o                         
  -5   3   9          6.03          7.17         0.74 o                         
  -4   3   9       2497.52       2497.40        39.08 o                         
  -3   3   9        843.28        879.92        12.90 o                         
  -2   3   9         50.75         56.30         1.47 o                         
  -1   3   9        286.22        311.57         5.90 o                         
   0   3   9       2179.05       2274.08        57.81 o                         
   1   3   9        265.36        277.72         8.14 o                         
   2   3   9        437.93        444.72         7.51 o                         
   3   3   9         21.65         27.04         1.28 o                         
   4   3   9         25.21         30.01         1.32 o                         
   5   3   9        176.26        175.00         3.84 o                         
   6   3   9       1612.04       1707.21        61.15 o                         
   7   3   9          4.70          5.29         1.64 o                         
   8   3   9         96.09        100.46         3.30 o                         
   9   3   9         19.42         21.47         1.29 o                         
  10   3   9        190.32        183.56        13.44 o                         
 -10   4   9         29.28         29.71         0.85 o                         
  -9   4   9          1.00          1.61         0.56 o                         
  -8   4   9         64.62         72.46         1.88 o                         
  -7   4   9          0.20          1.56         0.40 o                         
  -6   4   9        368.85        377.28        12.29 o                         
  -5   4   9        415.02        458.29         8.18 o                         
  -4   4   9          0.87          2.06         0.85 o                         
  -3   4   9        129.75        133.61         2.39 o                         
  -2   4   9        489.94        514.30         7.76 o                         
  -1   4   9        239.16        263.60         4.67 o                         
   0   4   9        342.63        346.04         5.95 o                         
   1   4   9         29.04         29.24         1.06 o                         
   2   4   9        729.75        725.17        10.72 o                         
   3   4   9          0.50          1.02         0.49 o                         
   4   4   9         33.81         38.70         2.48 o                         
   5   4   9         78.96         81.98         4.11 o                         
   6   4   9          0.01         -0.15         0.57 o                         
   7   4   9         20.87         16.98         1.47 o                         
   8   4   9         63.06         68.49         4.92 o                         
   9   4   9          1.38          0.76         0.63 o                         
  -8   5   9          4.37          3.19         0.57 o                         
  -7   5   9        638.49        615.65        11.05 o                         
  -6   5   9        487.34        477.41         8.75 o                         
  -5   5   9         16.13         18.63         0.79 o                         
  -4   5   9         73.08         72.76         1.61 o                         
  -3   5   9        676.34        671.07        10.86 o                         
  -2   5   9         37.59         37.63         1.07 o                         
  -1   5   9        221.78        228.74         4.03 o                         
   0   5   9         24.35         32.06         1.81 o                         
   1   5   9         38.88         38.02         1.11 o                         
   2   5   9        208.12        193.61         3.48 o                         
   3   5   9        128.33        142.57         3.31 o                         
   5   5   9        353.94        332.11        12.11 o                         
   6   5   9         59.93         52.30         2.65 o                         
  -4   6   9         18.60         19.39         1.02 o                         
  -3   6   9          1.35          0.66         0.82 o                         
  -2   6   9         17.50         21.02         1.09 o                         
  -1   6   9         11.73          8.70         1.13 o                         
   0   6   9         30.92         25.24         1.64 o                         
 -12   0  10       1534.21       1485.78        36.61 o                         
 -10   0  10       1416.61       1471.05        36.60 o                         
  -8   0  10       1548.30       1578.74        39.19 o                         
  -6   0  10       5614.45       5809.32       201.14 o                         
  -4   0  10        103.55        114.22         3.65 o                         
  -2   0  10       1230.08       1148.37        25.66 o                         
   0   0  10       4105.73       4044.64        81.08 o                         
   2   0  10         24.85         25.30         1.65 o                         
   4   0  10       5732.14       6081.40       180.03 o                         
   6   0  10        405.85        387.42        10.88 o                         
   8   0  10        164.83        159.98         4.12 o                         
  10   0  10       1038.38       1014.61        20.97 o                         
 -13   1  10        491.16        474.59        15.29 o                         
 -12   1  10         88.12         78.76         1.69 o                         
 -11   1  10          9.16          8.05         0.57 o                         
 -10   1  10          1.60          2.21         0.71 o                         
  -9   1  10         39.98         51.01         1.43 o                         
  -8   1  10        157.18        147.02         3.08 o                         
  -7   1  10       1266.59       1293.70        26.37 o                         
  -6   1  10         53.19         66.76         1.65 o                         
  -5   1  10         15.07         18.90         1.37 o                         
  -4   1  10        464.90        456.60         7.55 o                         
  -3   1  10        618.05        651.75        11.85 o                         
  -2   1  10        501.86        491.83         8.20 o                         
  -1   1  10        133.60        129.17         2.58 o                         
   1   1  10         85.18         86.55         1.94 o                         
   2   1  10        681.50        757.67        12.46 o                         
   3   1  10         29.05         32.32         1.44 o                         
   4   1  10        766.34        820.44        13.36 o                         
   5   1  10        143.98        146.20         2.91 o                         
   6   1  10        639.13        662.37        10.90 o                         
   7   1  10         28.36         34.32         1.21 o                         
   8   1  10        198.88        212.56         4.54 o                         
   9   1  10        155.02        145.08         2.65 o                         
  10   1  10          7.53          4.01         0.60 o                         
  11   1  10         64.94         52.70         1.66 o                         
 -12   2  10         19.35         17.56         0.82 o                         
 -11   2  10        178.41        169.43         3.28 o                         
 -10   2  10         25.56         26.76         1.04 o                         
  -9   2  10        821.19        905.51        22.79 o                         
  -8   2  10        185.10        183.18         4.58 o                         
  -7   2  10         60.73         56.92         2.00 o                         
  -6   2  10         33.51         28.95         1.04 o                         
  -5   2  10        955.11       1008.11        16.09 o                         
  -4   2  10        149.24        151.36         3.30 o                         
  -3   2  10        509.22        496.47        21.39 o                         
  -2   2  10         78.05         90.14         2.41 o                         
  -1   2  10        461.97        464.19        11.99 o                         
   0   2  10        303.75        290.03         5.82 o                         
   1   2  10       1254.68       1263.99        31.46 o                         
   2   2  10         51.43         53.79         1.94 o                         
   3   2  10       2167.08       2238.64        39.33 o                         
   4   2  10        663.97        716.88        13.29 o                         
   5   2  10        361.73        367.48         7.15 o                         
   6   2  10        213.48        230.05         4.76 o                         
   7   2  10       1063.95       1106.61        22.96 o                         
   8   2  10        586.13        561.11        10.38 o                         
   9   2  10         12.52         13.33         1.02 o                         
  10   2  10          7.92          7.53         0.84 o                         
  11   2  10        112.18         99.17         2.87 o                         
 -11   3  10         67.74         60.39         1.39 o                         
 -10   3  10        234.05        210.97         4.64 o                         
  -9   3  10          4.10          5.18         0.62 o                         
  -8   3  10         37.14         37.27         1.08 o                         
  -7   3  10        248.24        253.47         6.20 o                         
  -6   3  10        151.67        148.65         2.84 o                         
  -5   3  10        607.61        616.65        10.17 o                         
  -4   3  10        505.99        536.17         8.86 o                         
  -3   3  10       1214.77       1253.11        19.91 o                         
  -2   3  10        683.05        710.93        13.33 o                         
  -1   3  10         58.03         56.31         1.65 o                         
   0   3  10         38.57         40.41         1.38 o                         
   1   3  10          9.03          8.91         0.97 o                         
   2   3  10          7.72          8.27         0.90 o                         
   3   3  10        135.59        149.31         3.35 o                         
   4   3  10        332.30        356.34         6.93 o                         
   5   3  10         32.97         38.65         1.44 o                         
   6   3  10         43.30         42.02         2.04 o                         
   7   3  10          0.18          3.53         1.26 o                         
   8   3  10         18.47         19.45         1.25 o                         
   9   3  10         40.35         46.65         1.74 o                         
  10   3  10         14.28         15.08         2.40 o                         
 -10   4  10          9.04          6.66         0.69 o                         
  -9   4  10        408.87        396.27         8.26 o                         
  -8   4  10        139.20        147.64         3.07 o                         
  -7   4  10         65.23         68.95         1.61 o                         
  -6   4  10         61.83         59.08         1.40 o                         
  -5   4  10         54.63         54.05         1.79 o                         
  -4   4  10         42.25         50.68         1.42 o                         
  -3   4  10        440.23        476.65         7.91 o                         
  -2   4  10         89.55         94.08         3.84 o                         
  -1   4  10         17.15         18.14         1.09 o                         
   0   4  10          2.88          3.97         1.18 o                         
   1   4  10        191.21        217.42         5.17 o                         
   2   4  10          0.41          0.65         0.82 o                         
   3   4  10        333.78        335.22         6.42 o                         
   4   4  10          1.35          3.31         0.84 o                         
   5   4  10          3.56          4.17         1.02 o                         
   6   4  10         66.84         61.24         2.23 o                         
   7   4  10        434.82        451.92        14.11 o                         
   8   4  10          1.57          2.06         0.55 o                         
  -7   5  10          5.99          4.16         0.54 o                         
  -6   5  10         18.86         19.76         0.84 o                         
  -5   5  10        121.13        125.70         2.64 o                         
  -4   5  10        697.13        690.76        11.08 o                         
  -3   5  10          1.77          3.17         0.60 o                         
  -2   5  10        136.96        129.10         2.75 o                         
  -1   5  10        184.16        180.78         3.66 o                         
   0   5  10         86.01         89.01         2.09 o                         
   1   5  10          5.96          7.30         1.58 o                         
   2   5  10        413.80        433.55        15.69 o                         
   3   5  10         14.58         20.05         1.77 o                         
   4   5  10         97.99         90.53         3.92 o                         
 -11   0  11        221.02        220.36         5.87 o                         
  -9   0  11        811.63        880.92        31.39 o                         
  -7   0  11        360.91        375.16        13.99 o                         
  -5   0  11          8.32          6.05         1.39 o                         
  -3   0  11       2604.14       2694.64        54.27 o                         
  -1   0  11        339.73        293.61         9.42 o                         
   1   0  11        170.43        157.24         3.89 o                         
   3   0  11        446.80        402.45        18.39 o                         
   5   0  11       2076.24       2177.51        53.94 o                         
   7   0  11        978.79        989.68        29.98 o                         
   9   0  11        524.76        513.49        11.04 o                         
  11   0  11         13.81         12.99         1.39 o                         
 -12   1  11        279.11        244.25         6.91 o                         
 -11   1  11        123.91        129.48         3.01 o                         
 -10   1  11        850.70        821.47        14.55 o                         
  -9   1  11          5.82          7.53         1.09 o                         
  -8   1  11          3.88          5.47         1.05 o                         
  -7   1  11        362.59        411.33         9.02 o                         
  -6   1  11       1280.51       1290.47        22.86 o                         
  -5   1  11        868.94        895.44        14.33 o                         
  -4   1  11       1121.21       1224.23        25.10 o                         
  -3   1  11        445.00        452.38         7.52 o                         
  -2   1  11       1271.81       1299.71        20.49 o                         
  -1   1  11        638.83        615.85         9.20 o                         
   0   1  11        830.75        849.57        13.74 o                         
   1   1  11          2.27          1.97         0.68 o                         
   2   1  11         22.67         24.77         1.03 o                         
   3   1  11        155.65        173.33         3.36 o                         
   4   1  11          4.52          6.11         0.77 o                         
   5   1  11        121.98        120.10         2.52 o                         
   6   1  11        402.74        421.00         6.70 o                         
   7   1  11          0.59          1.50         0.41 o                         
   8   1  11        233.22        232.35         3.89 o                         
   9   1  11        137.87        135.12         2.44 o                         
  10   1  11        321.27        333.33         7.27 o                         
  11   1  11        124.34        106.60         4.31 o                         
 -12   2  11        114.35        108.17         8.04 o                         
 -11   2  11        104.47         95.27         1.96 o                         
 -10   2  11        416.73        390.63         8.20 o                         
  -9   2  11         34.60         24.88         1.04 o                         
  -8   2  11          0.44          2.73         0.58 o                         
  -7   2  11       1767.35       1803.03        30.24 o                         
  -6   2  11        743.41        749.78        12.11 o                         
  -5   2  11        232.68        246.64         4.48 o                         
  -4   2  11       1972.01       2063.78        36.61 o                         
  -3   2  11        138.82        149.84         3.30 o                         
  -2   2  11       1343.69       1409.70        34.78 o                         
  -1   2  11        583.18        620.40        15.96 o                         
   0   2  11       1552.25       1579.11        27.06 o                         
   1   2  11        310.92        344.15         6.00 o                         
   2   2  11          1.46          3.16         0.67 o                         
   3   2  11        276.35        286.30         5.74 o                         
   4   2  11        253.27        267.84         5.41 o                         
   5   2  11          3.48          6.09         1.01 o                         
   6   2  11        626.58        659.54        12.14 o                         
   7   2  11        164.31        158.82         3.18 o                         
   8   2  11          3.16          4.84         0.98 o                         
   9   2  11          0.84          0.96         0.45 o                         
  10   2  11        212.59        206.22        10.17 o                         
 -11   3  11         53.29         48.90         1.26 o                         
 -10   3  11        104.54        106.82         2.46 o                         
  -9   3  11        356.47        327.70         6.96 o                         
  -8   3  11        109.37        105.34         2.15 o                         
  -7   3  11        584.61        577.23         9.44 o                         
  -6   3  11        662.37        703.35        11.38 o                         
  -5   3  11         74.74         68.81         1.62 o                         
  -4   3  11         37.01         43.73         1.45 o                         
  -3   3  11        788.21        800.03        14.55 o                         
  -2   3  11       1235.11       1250.16        25.92 o                         
  -1   3  11         28.11         36.31         3.33 o                         
   0   3  11        270.68        299.28         7.05 o                         
   1   3  11        330.38        327.30         6.38 o                         
   2   3  11         61.28         67.42         1.96 o                         
   3   3  11          4.82          3.31         0.80 o                         
   4   3  11       1498.36       1582.13        30.93 o                         
   5   3  11        185.89        175.40         4.56 o                         
   6   3  11         48.58         45.37         1.49 o                         
   7   3  11         35.34         32.39         1.34 o                         
   8   3  11        382.82        357.35         7.90 o                         
   9   3  11         86.42         87.69         6.83 o                         
  -9   4  11         87.73         78.09         1.87 o                         
  -8   4  11         13.78         13.76         0.68 o                         
  -7   4  11         38.95         38.78         1.04 o                         
  -6   4  11         44.91         43.06         1.21 o                         
  -5   4  11        135.56        134.68         2.56 o                         
  -4   4  11         22.91         29.01         0.98 o                         
  -3   4  11        291.33        285.03         5.25 o                         
  -2   4  11          1.90          1.93         0.79 o                         
  -1   4  11         34.48         40.15         1.62 o                         
   0   4  11          8.82          6.54         1.21 o                         
   1   4  11        549.34        526.35        18.43 o                         
   2   4  11        512.34        514.26        11.05 o                         
   3   4  11          6.23          8.24         1.01 o                         
   4   4  11         87.25         76.71         1.96 o                         
   5   4  11         50.81         52.01         1.96 o                         
   6   4  11          1.93          3.71         0.89 o                         
   7   4  11        122.18        123.75         3.49 o                         
  -6   5  11          1.19          1.79         0.76 o                         
  -5   5  11        633.44        599.93        18.65 o                         
  -4   5  11        133.50        130.76         4.70 o                         
  -3   5  11        124.09        122.16         3.01 o                         
  -2   5  11        182.17        174.75         4.09 o                         
  -1   5  11        587.76        595.27        12.50 o                         
   0   5  11          0.89          2.86         1.00 o                         
   1   5  11        127.33        134.62         7.59 o                         
   2   5  11        157.48        136.30         5.57 o                         
   3   5  11          0.19          1.51         0.88 o                         
 -12   0  12         42.89         55.18         2.40 o                         
 -10   0  12          4.31          8.95         1.13 o                         
  -8   0  12        367.71        374.39        13.99 o                         
  -6   0  12         25.76         39.61         2.52 o                         
  -4   0  12       1567.20       1607.09        49.37 o                         
  -2   0  12         48.47         37.77         2.05 o                         
   0   0  12        631.73        608.21        14.33 o                         
   2   0  12        405.37        417.07         9.16 o                         
   4   0  12         75.04         76.75         2.54 o                         
   6   0  12       1418.91       1454.47        29.81 o                         
   8   0  12        250.82        248.39         5.80 o                         
  10   0  12        608.70        587.57        20.89 o                         
 -12   1  12         33.31         32.80         1.20 o                         
 -11   1  12        134.39        130.57         3.67 o                         
 -10   1  12        162.26        152.46         4.30 o                         
  -9   1  12        245.76        231.57         6.32 o                         
  -8   1  12        297.77        312.99         8.40 o                         
  -7   1  12        146.35        179.01         4.19 o                         
  -6   1  12          2.02          2.19         0.51 o                         
  -5   1  12        308.48        299.49         5.21 o                         
  -4   1  12        520.98        526.35         8.67 o                         
  -3   1  12        272.98        283.62         4.93 o                         
  -2   1  12         22.79         19.61         1.01 o                         
  -1   1  12        583.69        594.69         9.80 o                         
   0   1  12         11.11         11.93         0.87 o                         
   1   1  12         35.40         39.05         1.26 o                         
   2   1  12        125.91        121.01         2.88 o                         
   3   1  12        942.38       1018.01        16.64 o                         
   4   1  12          1.49          1.81         0.65 o                         
   5   1  12          1.60          2.36         0.58 o                         
   6   1  12          0.43          2.86         0.93 o                         
   7   1  12         30.08         30.57         1.07 o                         
   8   1  12         50.43         47.98         1.26 o                         
   9   1  12        107.64        110.56         2.93 o                         
  10   1  12        346.20        331.75         8.59 o                         
 -11   2  12         26.21         22.78         0.98 o                         
 -10   2  12          7.27         13.23         0.82 o                         
  -9   2  12        374.81        362.63         9.41 o                         
  -8   2  12         49.51         44.89         3.41 o                         
  -7   2  12        270.54        299.49         5.45 o                         
  -6   2  12         28.59         33.32         1.07 o                         
  -5   2  12         70.80         83.10         1.83 o                         
  -4   2  12          7.70          5.94         0.69 o                         
  -3   2  12        710.85        783.86        12.65 o                         
  -2   2  12        284.62        291.03         7.94 o                         
  -1   2  12          2.76          4.08         0.77 o                         
   0   2  12        478.90        458.02         9.82 o                         
   1   2  12         91.95         91.97         2.74 o                         
   2   2  12         14.96         18.39         1.21 o                         
   4   2  12         45.11         46.16         1.87 o                         
   5   2  12        451.83        455.26        10.84 o                         
   6   2  12        109.49        114.14         2.44 o                         
   7   2  12          0.65          1.10         0.42 o                         
   8   2  12        175.48        157.37         6.04 o                         
   9   2  12        325.13        265.37        32.21 o                         
 -10   3  12        337.03        326.03         7.05 o                         
  -9   3  12         85.61         75.91         2.46 o                         
  -8   3  12        211.18        205.14         4.03 o                         
  -7   3  12         73.47         73.36         1.74 o                         
  -6   3  12        161.13        158.53         2.93 o                         
  -5   3  12         52.13         52.26         1.51 o                         
  -4   3  12        382.48        404.08         9.92 o                         
  -3   3  12        204.40        197.54         4.81 o                         
  -2   3  12        631.60        657.69        14.11 o                         
  -1   3  12         16.67         19.47         1.15 o                         
   0   3  12        800.03        830.01        23.10 o                         
   1   3  12        982.87       1001.65        17.95 o                         
   2   3  12        413.37        447.60        14.92 o                         
   3   3  12         14.32         18.03         1.28 o                         
   4   3  12         26.59         28.09         1.08 o                         
   5   3  12        555.84        532.78        12.48 o                         
   6   3  12        176.98        176.39         3.30 o                         
   7   3  12         37.37         38.68         1.48 o                         
   8   3  12         68.88         74.88         3.22 o                         
  -8   4  12        365.33        355.03         7.35 o                         
  -7   4  12        182.05        178.29         6.99 o                         
  -6   4  12        540.00        527.48         9.60 o                         
  -5   4  12        251.66        250.94         4.32 o                         
  -4   4  12        143.40        142.30         3.09 o                         
  -3   4  12         27.80         24.09         1.29 o                         
  -2   4  12        439.15        444.07         9.56 o                         
  -1   4  12        418.82        420.07         9.14 o                         
   0   4  12        401.76        387.23         8.45 o                         
   1   4  12        119.09        121.42         3.25 o                         
   2   4  12         19.38         20.11         1.24 o                         
   3   4  12         14.39         21.66         1.15 o                         
   4   4  12        203.32        209.35         4.32 o                         
   5   4  12        438.91        400.78        11.51 o                         
   6   4  12        156.00        169.97         8.75 o                         
  -5   5  12         95.76         96.94         3.92 o                         
  -4   5  12         38.55         40.94         1.14 o                         
  -3   5  12         36.57         39.09         5.43 o                         
  -2   5  12         64.72         57.36         2.65 o                         
  -1   5  12        369.52        350.20         9.02 o                         
   0   5  12        250.30        246.25         6.43 o                         
   1   5  12         63.49         63.11         2.08 o                         
   2   5  12        171.18        176.47         6.60 o                         
 -11   0  13          3.55          5.04         0.76 o                         
  -9   0  13         14.39         14.88         1.39 o                         
  -7   0  13         53.98         48.60         2.65 o                         
  -5   0  13        904.84        918.69        32.74 o                         
  -3   0  13          8.20          7.62         1.22 o                         
  -1   0  13        314.35        324.56         9.02 o                         
   1   0  13         62.31         64.22         2.25 o                         
   3   0  13          2.23          3.01         0.95 o                         
   5   0  13         54.67         64.26         2.19 o                         
   7   0  13        417.91        411.83         9.07 o                         
   9   0  13         60.45         60.80         2.10 o                         
 -11   1  13        275.73        262.23        11.14 o                         
 -10   1  13        126.50        119.94         3.44 o                         
  -8   1  13        978.28        932.54        23.36 o                         
  -7   1  13        582.58        593.86        12.41 o                         
  -6   1  13          2.74          3.57         0.70 o                         
  -5   1  13         45.41         42.48         1.25 o                         
  -4   1  13        237.53        244.69         4.30 o                         
  -3   1  13        119.75        126.62         2.53 o                         
  -2   1  13       1937.24       1992.86        31.22 o                         
  -1   1  13        252.22        292.33         5.19 o                         
   0   1  13        288.76        303.25         5.51 o                         
   1   1  13         75.61         63.49         1.68 o                         
   2   1  13       1213.57       1272.36        22.72 o                         
   3   1  13         24.59         28.90         1.08 o                         
   4   1  13          4.88          6.31         0.75 o                         
   5   1  13         40.99         40.95         1.59 o                         
   6   1  13         82.82         88.14         1.99 o                         
   7   1  13        273.05        273.92         4.89 o                         
   8   1  13         30.31         33.21         1.11 o                         
   9   1  13          0.49          0.95         0.69 o                         
 -11   2  13         27.84         27.16         0.98 o                         
 -10   2  13         65.68         69.13         2.10 o                         
  -9   2  13        234.63        217.66         5.83 o                         
  -8   2  13        136.33        141.53         4.12 o                         
  -7   2  13        218.90        199.57         4.29 o                         
  -6   2  13         26.28         23.09         1.02 o                         
  -5   2  13        630.04        690.14        11.74 o                         
  -4   2  13        142.85        152.83         2.87 o                         
  -3   2  13       1034.63       1075.66        19.16 o                         
  -2   2  13        301.92        286.77         5.55 o                         
  -1   2  13        227.36        256.31         5.08 o                         
   0   2  13        257.05        268.06         6.06 o                         
   1   2  13        842.87        905.93        14.63 o                         
   2   2  13        318.74        318.85         8.21 o                         
   3   2  13         42.87         43.11         1.40 o                         
   4   2  13         78.98         73.05         2.17 o                         
   5   2  13        139.78        128.37         2.60 o                         
   6   2  13        318.16        307.56         5.43 o                         
   7   2  13        231.09        250.52         8.65 o                         
  -9   3  13         41.65         37.38         1.29 o                         
  -8   3  13        131.12        127.53         2.90 o                         
  -7   3  13        213.77        212.51         3.66 o                         
  -6   3  13         78.99         82.92         1.72 o                         
  -5   3  13       1547.54       1470.86        23.13 o                         
  -4   3  13          7.97          7.26         0.62 o                         
  -3   3  13         28.98         29.27         1.27 o                         
  -2   3  13        218.76        238.66         5.75 o                         
  -1   3  13        703.09        731.51        18.17 o                         
   0   3  13        108.65        104.00         3.01 o                         
   1   3  13        700.64        711.88        15.09 o                         
   2   3  13        168.98        164.36         3.48 o                         
   3   3  13        395.24        376.00         7.09 o                         
   4   3  13         17.08         17.27         0.84 o                         
   5   3  13        113.17        125.04         2.49 o                         
   6   3  13        165.07        146.11         5.83 o                         
   7   3  13         88.50         84.19         2.50 o                         
  -7   4  13        205.58        194.72         5.33 o                         
  -6   4  13         43.44         42.90         1.07 o                         
  -5   4  13        186.06        168.95         3.35 o                         
  -4   4  13         22.88         24.85         0.91 o                         
  -3   4  13        847.80        835.37        18.52 o                         
  -2   4  13        281.98        283.64         5.39 o                         
  -1   4  13        444.51        439.27         8.10 o                         
   0   4  13          5.26          7.41         0.78 o                         
   1   4  13        641.54        647.83        13.56 o                         
   2   4  13         15.29         16.87         1.35 o                         
   3   4  13        601.15        617.46        13.02 o                         
   5   4  13        114.95        122.96         4.81 o                         
  -3   5  13         19.89         22.75         0.93 o                         
  -2   5  13         32.94         29.94         1.11 o                         
  -1   5  13          3.96          5.97         0.70 o                         
   0   5  13          4.04          7.31         1.01 o                         
 -10   0  14         23.29         18.54         1.26 o                         
  -8   0  14         11.19          9.58         1.13 o                         
  -6   0  14        472.93        441.40        16.20 o                         
  -4   0  14         57.53         63.36         3.28 o                         
  -2   0  14          6.09          8.33         1.39 o                         
   0   0  14         12.63          8.79         1.30 o                         
   2   0  14        169.41        170.81         5.09 o                         
   4   0  14         28.60         24.34         1.44 o                         
   6   0  14          0.59          1.00         0.50 o                         
   8   0  14          5.48          5.02         1.06 o                         
 -10   1  14          2.53          5.46         0.82 o                         
  -9   1  14        889.64        846.51        28.35 o                         
  -8   1  14        190.30        197.80         5.38 o                         
  -7   1  14        247.78        235.21         6.33 o                         
  -6   1  14         87.93         75.90         2.09 o                         
  -5   1  14        522.18        598.09        10.85 o                         
  -4   1  14          6.17         10.09         0.96 o                         
  -3   1  14        293.65        300.72         5.76 o                         
  -2   1  14        155.05        157.48         3.33 o                         
  -1   1  14          3.34          6.79         0.92 o                         
   0   1  14        716.69        704.77        12.86 o                         
   1   1  14       1086.50       1110.90        22.87 o                         
   2   1  14        496.43        523.55         9.98 o                         
   3   1  14        137.50        151.55         3.44 o                         
   4   1  14        315.51        303.87         5.33 o                         
   5   1  14        347.14        353.93         6.19 o                         
   6   1  14          3.51          3.78         0.58 o                         
   7   1  14         89.91         96.62         2.00 o                         
   8   1  14        232.05        229.05         4.94 o                         
 -10   2  14          6.31          8.45         0.88 o                         
  -9   2  14         73.83         60.04         1.96 o                         
  -8   2  14         14.86         13.87         0.84 o                         
  -7   2  14        206.87        204.45         4.49 o                         
  -6   2  14          7.02          6.99         0.61 o                         
  -5   2  14         14.89         16.11         0.74 o                         
  -4   2  14         35.77         38.12         1.72 o                         
  -3   2  14        139.15        141.74         3.07 o                         
  -2   2  14        274.75        278.89         5.40 o                         
  -1   2  14         73.24         77.27         2.34 o                         
   0   2  14        117.34        109.42         2.59 o                         
   1   2  14         76.15         75.73         2.00 o                         
   2   2  14          5.94          5.47         0.71 o                         
   3   2  14        707.60        703.85        11.47 o                         
   4   2  14         34.65         35.35         1.11 o                         
   5   2  14         13.41         13.29         0.80 o                         
   6   2  14          4.55          4.55         0.53 o                         
   7   2  14          1.77          3.06         0.59 o                         
  -8   3  14       1100.74       1056.32        26.01 o                         
  -7   3  14        451.36        440.09         9.09 o                         
  -6   3  14         33.37         29.95         0.98 o                         
  -5   3  14         59.82         55.17         1.41 o                         
  -4   3  14         54.74         49.38         1.31 o                         
  -3   3  14        213.06        195.43         3.92 o                         
  -2   3  14        582.84        570.23        10.43 o                         
  -1   3  14        211.69        213.26         4.28 o                         
   0   3  14        243.46        238.31         7.41 o                         
   1   3  14         12.74         13.36         0.95 o                         
   2   3  14        118.84        116.81         4.02 o                         
   3   3  14        145.86        156.96         3.22 o                         
   4   3  14        900.01        889.41        15.80 o                         
   5   3  14         16.86         21.42         0.95 o                         
   6   3  14          6.22          4.65         0.70 o                         
  -6   4  14        604.59        611.08        15.19 o                         
  -5   4  14         66.66         64.58         1.97 o                         
  -4   4  14        589.70        562.63        11.49 o                         
  -3   4  14         52.95         56.05         1.41 o                         
  -2   4  14         37.68         40.76         1.14 o                         
  -1   4  14         18.30         19.45         0.99 o                         
   0   4  14        463.15        460.98         9.70 o                         
   1   4  14         14.39         13.61         2.46 o                         
   2   4  14        221.82        218.13         8.13 o                         
   3   4  14        177.62        186.85         6.98 o                         
  -9   0  15        427.99        392.36        14.33 o                         
  -7   0  15        696.37        711.28        25.32 o                         
  -5   0  15       1215.69       1187.57        41.75 o                         
  -3   0  15        119.06        130.72         5.56 o                         
  -1   0  15         64.45         57.58         3.16 o                         
   1   0  15          0.44          2.77         1.26 o                         
   3   0  15         70.89         75.02         2.82 o                         
   5   0  15         10.55          9.96         1.14 o                         
   7   0  15         28.71         36.97         2.02 o                         
  -9   1  15        144.49        126.64         4.56 o                         
  -8   1  15        404.45        392.42        10.02 o                         
  -7   1  15         92.49         82.02         2.50 o                         
  -6   1  15       1389.44       1287.57        31.92 o                         
  -5   1  15        416.14        391.95         8.27 o                         
  -4   1  15         30.97         31.53         1.25 o                         
  -3   1  15        186.81        178.85         3.64 o                         
  -2   1  15        841.81        854.01        17.69 o                         
  -1   1  15        587.88        573.68        12.11 o                         
   0   1  15       1122.18       1132.33        23.28 o                         
   1   1  15        124.64        127.14         2.56 o                         
   2   1  15         84.11         84.07         1.88 o                         
   3   1  15          0.79          4.16         1.76 o                         
   4   1  15        912.61        904.50        14.52 o                         
   5   1  15        230.64        225.32         4.04 o                         
   6   1  15        432.08        432.67         7.12 o                         
   7   1  15          5.39          5.12         0.91 o                         
  -9   2  15         21.22         19.05         1.14 o                         
  -8   2  15        101.92        104.99         2.95 o                         
  -7   2  15         11.64         11.12         0.84 o                         
  -6   2  15        827.96        776.52        15.81 o                         
  -5   2  15          1.13          0.90         0.36 o                         
  -4   2  15         54.19         54.96         1.43 o                         
  -3   2  15         91.00         80.66         1.89 o                         
  -2   2  15          8.42          4.18         1.45 o                         
  -1   2  15        480.09        477.85        10.21 o                         
   0   2  15         74.02         80.50         2.26 o                         
   1   2  15         27.31         27.64         1.05 o                         
   2   2  15        163.14        161.69         3.36 o                         
   3   2  15         52.05         57.39         1.53 o                         
   4   2  15         22.78         27.54         0.94 o                         
   5   2  15          0.96          0.80         0.38 o                         
   6   2  15         69.89         68.06         1.73 o                         
  -7   3  15        157.48        153.16         5.71 o                         
  -6   3  15        233.34        194.75         4.16 o                         
  -5   3  15        295.59        266.19         5.68 o                         
  -4   3  15         22.12         19.72         0.80 o                         
  -3   3  15        889.67        874.30        16.12 o                         
  -2   3  15          0.68          1.24         0.48 o                         
  -1   3  15         22.86         21.54         1.03 o                         
   0   3  15         61.54         60.19         1.93 o                         
   1   3  15        787.44        792.90        16.39 o                         
   2   3  15          9.87          6.34         0.70 o                         
   3   3  15        487.74        478.80        12.45 o                         
   4   3  15          8.11          6.89         0.72 o                         
  -3   4  15        152.89        137.45         3.68 o                         
  -2   4  15        180.47        177.54         4.67 o                         
  -1   4  15        199.15        200.35         5.21 o                         
   0   4  15         86.25         89.60         2.55 o                         
   1   4  15        123.94        116.34         3.18 o                         
  -8   0  16          1.13          1.51         0.63 o                         
  -6   0  16        479.15        488.40        17.52 o                         
  -2   0  16        201.04        206.18         7.98 o                         
   0   0  16        425.47        424.42        11.22 o                         
   2   0  16        707.99        684.03        17.59 o                         
   4   0  16        324.29        318.80        14.38 o                         
   6   0  16        260.11        272.37         9.94 o                         
  -8   1  16          9.82          9.84         0.71 o                         
  -7   1  16        213.51        214.35         5.57 o                         
  -6   1  16        453.08        443.84        11.21 o                         
  -5   1  16        258.43        242.69         9.02 o                         
  -4   1  16         36.01         30.94         1.60 o                         
  -3   1  16        338.04        327.34        12.09 o                         
  -2   1  16        192.40        197.49         5.66 o                         
  -1   1  16         91.79         85.96         2.04 o                         
   0   1  16          1.60          2.95         0.90 o                         
   1   1  16          7.56          7.61         0.90 o                         
   2   1  16        120.75        107.74         2.18 o                         
   3   1  16        376.10        369.29         6.23 o                         
   4   1  16        167.65        171.98         3.49 o                         
   5   1  16          5.77          5.59         0.69 o                         
   6   1  16        148.41        137.79         3.77 o                         
  -7   2  16        651.16        609.40        21.35 o                         
  -6   2  16         55.41         50.01         2.27 o                         
  -5   2  16          0.14          0.21         0.42 o                         
  -4   2  16         36.65         30.84         1.29 o                         
  -3   2  16        530.56        507.61        10.61 o                         
  -2   2  16         60.44         52.06         1.57 o                         
  -1   2  16        197.19        205.65         4.64 o                         
   0   2  16        177.80        172.57         4.03 o                         
   1   2  16         44.87         45.73         1.45 o                         
   2   2  16         62.24         61.11         1.51 o                         
   3   2  16        160.42        162.65         3.77 o                         
   4   2  16         10.06         11.48         0.69 o                         
   5   2  16         30.25         30.88         1.45 o                         
  -4   3  16          1.14          1.29         0.39 o                         
  -3   3  16          0.59          0.76         0.36 o                         
  -2   3  16        147.93        145.58         5.58 o                         
  -1   3  16         46.81         43.63         1.60 o                         
   0   3  16        124.92        119.14         4.56 o                         
   1   3  16         52.60         48.34         1.56 o                         
   2   3  16          7.56          7.87         0.66 o                         
  -1   0  17       1851.01       1809.05        62.88 o                         
   1   0  17       1095.56       1054.23        37.02 o                         
   3   0  17        215.54        214.65         8.76 o                         
  -3   1  17        109.04        100.29         4.05 o                         
  -2   1  17          1.25          3.03         1.01 o                         
  -1   1  17         17.25         12.36         1.26 o                         
   0   1  17        227.34        224.13         5.00 o                         
   1   1  17        250.20        245.70         5.40 o                         
   2   1  17        133.36        125.34         3.70 o                         
   3   1  17         83.94         81.25         2.41 o                         
   4   1  17         24.41         23.51         1.02 o                         
  -3   2  17         25.62         25.74         1.51 o                         
  -2   2  17         84.40         75.47         2.34 o                         
  -1   2  17          1.01          0.50         0.76 o                         
   0   2  17        391.14        332.54        30.54 o                         
   1   2  17         90.97         90.02         2.55 o                         
   2   2  17         49.79         53.05         2.40 o                         
  -1   1  18         70.70         63.70         2.78 o                         
   0   1  18         44.66         39.02         1.89 o                         
   1   1  18         36.67         30.56         1.64 o                         
                                                                                
